# Supplementary material for: Cyclin F‐dependent degradation of E2F7 is critical for DNA repair and G2‐phase progression
Source: EMBO J. 2019 Sep 2;38(20):e101430. doi: 10.15252/embj.2018101430 (PMC6792010; doi:10.15252/embj.2018101430)
Supplement: Supplementary file 2 — Table EV1 [file EMBJ-38-e101430-s002.xlsx]

## Sheet: Sheet1
Table EV1. PCR Primer and antibody
This table summarize all the PCR primers and antibodies in the current study.
Part 1. PCR protocol and primers for mutagenesis
1. Reaction setup
Component	(1) / uL	(2) / uL
Nuclease-free water	12.5	12.5
5X Phusion Buffer	5	5
10 mM dNTPs	2	2
10 µM Forward Primer	1	0
10 µM Reverse Primer	0	1
MgCl2	1	1
10ng/ul Template DNA	2.5	2.5
Phusion DNA Polymerase	1	1
Total	25 uL	25 uL
2. First PCR
Temperature (℃)	Time
95	5min
95	45s	8 cycles
68	45s
72	5min
12	5min
3. Combine the initial PCR products from step 1 and 2 above into 1 tube
4. Second PCR
Temperature (℃)	Time
95	5min
95	45s	16 cycles
68	45s
72	5min
72	10min
4	∞
Mutagenesis	Forward primer (5’-3’)	Reverse primer (3’-5’)
E2F7 RxI 110/112 AxA	GAACGCATCCTCCTTATTCTCAGCGGGTGCGAACAGCTCCTTTTTCTTCTCC	GGAGAAGAAAAAGGAGCTGTTCGCACCCGCTGAGAATAAGGAGGATGCGTTC
E2F7 RxL 221/223 AxA	CTCTCCCAGTCTCTGTGCGGTCGCCAGGGTTTTGGGGAGG	CCTCCCCAAAACCCTGGCGACCGCACAGAGACTGGGAGAG
E2F7 RxL 894/896 AxA	CCCGCTGCTAGAGATTTCTGCTCTCGCCTGGGCTGAGCTAGTGTTT	AAACACTAGCTCAGCCCAGGCGAGAGCAGAAATCTCTAGCAGCGGG
E2F8 RxL 15/17 AxA	CAGGGGGCTTTTCATCGCTCCCGCTTTATGTGGCTCAGAAAAGAGGTTTTCCT	AGGAAAACCTCTTTTCTGAGCCACATAAAGCGGGAGCGATGAAAAGCCCCCTG
E2F8 RxL 81/83 AxA	GCACTTCGGTTGTCAGACGCGCCCGCTTTCTGATCTCGACTTCGG	CCGAAGTCGAGATCAGAAAGCGGGCGCGTCTGACAACCGAAGTGC
E2F8 RxI 408/410 AxA	GCTGCTGGGAGCGGAACTGGCCTTCGCCCGATCATTTTCTATGCTC	GAGCATAGAAAATGATCGGGCGAAGGCCAGTTCCGCTCCCAGCAGC
E2F8 RxI 860/862 AxA	TATCCTCAGTTGAGACTTCCGCTTTGGCCTGTGGGACAAAGAGGGTTC	GAACCCTCTTTGTCCCACAGGCCAAAGCGGAAGTCTCAACTGAGGATA
Part 2. qPCR primers
	Forward primer (5’-3’)	Reverse primer (3’-5’)
ACTB	GATCGGCGGCTCCATCCTG	GACTCGTCATACTCCTGCTTGC
GAPDH	CTCTGCTCCTCCTGTTCG	GCCCAATACGACCAAATCC
E2F7	CTCCTGTGCCAGAAGTTTC	CATAGATGCGTCTCCTTTCC
E2F8	AATATCGTGTTGGCAGAGATCC	AGGTTGGCTGTCGGTGTC
CCNE1	GACACCATGAAGGAGGACGG	ATTGTCCCAAGGCTGGCTC
CDC6	AAACCCGATCCCAGGCACAG	AGGCAGGGCTTTTACACGAGGAG
MCM2	GGCAATGATCCTCTCACCTCC	CATCCTCTTCTTCCTCCAGGG
CDT1	CGTCCAGGACATGATGCGTAGG	TTGAAGGTGGGGACACTGCG
CCNF	AGGTGGTGTGTCAGAGTCTCCC	TCCCATAAGGAAAGACCTGTGC
RAD51	TGCTTATTGTAGACAGTGCCACC	CACCAAACTCATCAGCGAGTC
CCNF	AGGACAAGCGCTATGGAGAA	TCTGTCTTCCTGGAGGCTGT
CDC25A	GAGATCGCCTGGGTAATGAA	TGCGGAACTTCTTCAGGTCT
Part 3. Antibodies for immunoblot and Agarose resin for immunoprecipitation
Appilication	Name	Company	Cat#	Dilution
immunoblot	GFP	Abcam	AB6673	1:1000
	Flag	Sigma	F3165	1:2000
	E2F7	Santa Cruz	sc-66870	1:1000
	E2F8	Abcam	109596	1:1000
	γ-tubulin	Sigma	T6557	1:5000
	CDC6	Santa Cruz	sc-9964	1:1000
	Cyclin B1	Santa Cruz	sc-245	1:1000
	Cyclin F	Santa Cruz	sc-952	1:1000
	Myc	Santa Cruz	sc-40	1:1000
