# Supplementary material for: Cyclin F‐dependent degradation of E2F7 is critical for DNA repair and G2‐phase progression
Source: EMBO J. 2019 Sep 2;38(20):e101430. doi: 10.15252/embj.2018101430 (PMC6792010; doi:10.15252/embj.2018101430)
Supplement: Supplementary file 3 — Dataset EV1 [file EMBJ-38-e101430-s003.xlsx]

## Sheet: sicyclin F v.s. control
Dataset EV1: Down-regulated gene expression by cyclin F
This table lists the genes that are down-regulated by sicyclinF. Sheet "sicyclin F v.s. control" shows the down-regulated genes comparing sicyclin F
to scramble siRNA condition, Sheet "siTriple v.s. sicyclin F" shows the down-regulated genes comparing siTriple to sicyclin F condition.
Column1	Column8	Column9	Column2	Column3	Column7
ensembl	gene symbol	entrez	baseMean	log2FoldChange	p_value_adjusted
ENSG00000163900	TMEM41A	90407	592.542468707125	-2.13540160344437	7.36451774002142e-31
ENSG00000188971	NA	NA	150.633421701413	-1.70954233902404	2.3089508260341e-37
ENSG00000174684	B4GAT1	11041	254.219735921534	-1.64849292195758	1.47099582712905e-30
ENSG00000213609	NA	NA	32.4591525919554	-1.39859630636811	0.00290150901117715
ENSG00000144354	CDCA7	83879	1719.9734621858	-1.34051640102956	6.0090640533568e-94
ENSG00000235560	LOC107984875	107984875	27.3223764043009	-1.21444826398209	0.00190398081261029
ENSG00000149948	HMGA2	8091	29.7483804577033	-1.19489147119945	0.000346851987563309
ENSG00000136149	NA	NA	122.096909441892	-1.18526407207217	0.00850326835115698
ENSG00000228887	NA	NA	28.6105751147528	-1.18175699390016	0.00383024955754864
ENSG00000164362	TERT	7015	31.346048167626	-1.14412946903623	0.00235253535608174
ENSG00000167513	CDT1	81620	1584.81424199097	-1.07381387778054	2.9538581198522e-46
ENSG00000197614	MFAP5	8076	19.4143497682454	-1.05129835379551	0.00561262035554669
ENSG00000107798	LIPA	3988	493.798592619621	-1.0416815224331	1.19712079643004e-24
ENSG00000141622	RNF165	494470	75.9547781721315	-1.03820246576249	1.95580847645605e-07
ENSG00000160949	TONSL	4796	1038.22665348006	-1.00725878860662	7.36427035196912e-40
ENSG00000240463	NA	NA	39.0799981423258	-0.993900456915579	0.00619993810294855
ENSG00000113732	ATP6V0E1	8992	2153.20535394558	-0.972394962020605	2.41629907075039e-52
ENSG00000235884	LINC00941	100287314	55.4862815245055	-0.924371768084732	0.000854193068377621
ENSG00000105971	CAV2	858	1053.75493934871	-0.920459321930243	1.43665289157083e-52
ENSG00000123009	NA	NA	86.5566802504947	-0.919817222631187	0.0023877605025934
ENSG00000179111	HES7	84667	250.212098985615	-0.917374799166139	1.2969817626749e-10
ENSG00000168743	NPNT	255743	2102.33943086799	-0.87832346458809	5.71237489033364e-92
ENSG00000008283	CYB561	1534	711.970114547515	-0.877465516077182	1.14731018918435e-09
ENSG00000162004	CCDC78	124093	58.683177630388	-0.871094145820804	0.000181788694318438
ENSG00000188910	GJB3	2707	85.7455366115641	-0.861912673515522	1.27964694787284e-06
ENSG00000115977	AAK1	22848	68.2287625684859	-0.855126703307508	5.00958314995934e-05
ENSG00000243680	NA	NA	59.401323124365	-0.848374582146783	0.00553034249273089
ENSG00000138279	ANXA7	310	2241.40073825882	-0.841534317095926	3.4903926350736e-59
ENSG00000066583	ISOC1	51015	579.350393223055	-0.831742708437387	1.55974974912298e-29
ENSG00000124635	HIST1H2BJ	8970	55.5038593219802	-0.827247594489719	6.79069716643989e-06
ENSG00000079215	SLC1A3	6507	1011.16284089224	-0.813520397472542	2.94516273446723e-28
ENSG00000162073	PAQR4	124222	1021.12221382522	-0.812162293854606	3.46448921360614e-33
ENSG00000136997	MYC	4609	8626.94656194459	-0.8083522375592	1.49184327383167e-13
ENSG00000263235	NA	NA	34.9060953332969	-0.804416031263528	0.00306626724960186
ENSG00000136231	IGF2BP3	10643	1753.85787822527	-0.79497883861098	5.21150890753002e-30
ENSG00000164307	ERAP1	51752	609.029914135949	-0.792711322530202	1.47099582712905e-30
ENSG00000204977	TRIM13	10206	208.327195391867	-0.77536850118246	2.87614569697615e-10
ENSG00000143674	MAP3K21	84451	861.362981153844	-0.765220895714705	5.17276281558586e-36
ENSG00000110696	C11orf58	10944	3716.28104646631	-0.765184889951346	2.33651503771065e-56
ENSG00000033867	SLC4A7	9497	1165.15899408218	-0.764067005358351	2.54384258767682e-41
ENSG00000108932	SLC16A6	9120	1399.53380852991	-0.762994686960225	1.09612629685127e-21
ENSG00000137970	NA	NA	66.754609852069	-0.753353686195185	0.00284020180592331
ENSG00000174721	FGFBP3	143282	73.9825367148249	-0.752980917038582	0.000242523093601462
ENSG00000213965	NUDT19	390916	482.787736315536	-0.751798028969244	2.31498945900762e-26
ENSG00000155792	DEPTOR	64798	96.8024583229643	-0.743603148151779	1.94343860668495e-05
ENSG00000196937	FAM3C	10447	322.131326293259	-0.729117178931698	8.51951829793694e-15
ENSG00000105849	TWISTNB	221830	1116.4238935506	-0.714674371328134	5.25102233664387e-30
ENSG00000178773	CPNE7	27132	763.208298516755	-0.714022649198746	1.78355975169872e-11
ENSG00000073584	SMARCE1	6605	621.665463351391	-0.712101461269817	1.42815461435745e-26
ENSG00000164109	MAD2L1	4085	1641.86105594982	-0.707260239917573	7.75723975532089e-33
ENSG00000225200	NA	NA	125.78318937395	-0.705069421072536	0.00432110096306182
ENSG00000124882	EREG	2069	269.824240373045	-0.702800366778854	8.08487634924107e-11
ENSG00000110092	CCND1	595	1780.50089670778	-0.698843869716941	2.76474519915088e-44
ENSG00000141429	GALNT1	2589	3633.88814324914	-0.696487597522917	7.92893139119123e-58
ENSG00000137168	PPIL1	51645	1249.85336140815	-0.694746747715888	6.60595337415997e-46
ENSG00000148840	PPRC1	23082	2509.1484075359	-0.692519446109599	8.14346176416353e-54
ENSG00000197385	ZNF860	344787	82.9387430162035	-0.691063663967551	0.000415891487338171
ENSG00000170962	PDGFD	80310	42.0911181180379	-0.69044631447266	0.00570640299834391
ENSG00000213281	NRAS	4893	3110.62582988974	-0.680783346585425	6.79720716271614e-53
ENSG00000186603	HPDL	84842	696.251061616585	-0.680219870200857	1.93074229140661e-12
ENSG00000163293	NIPAL1	152519	77.9499417646225	-0.676750149491865	0.000662007994432135
ENSG00000151151	IPMK	253430	632.556945783636	-0.675834265856794	2.25819195022111e-15
ENSG00000162063	CCNF	899	853.734182241653	-0.674500474900043	4.63325778049663e-24
ENSG00000079150	FKBP7	51661	90.4871990174926	-0.673681644336836	0.000518353458527749
ENSG00000198774	RASSF9	9182	34.9196973946402	-0.673478649500384	0.00987507350962584
ENSG00000107789	MINPP1	9562	475.126039546218	-0.671887657954681	4.11628821176183e-16
ENSG00000253626	EIF5AL1	143244	182.353193680495	-0.670744795722251	0.00132549420922486
ENSG00000163686	ABHD6	57406	248.70147241017	-0.668030855142502	2.12671351181831e-10
ENSG00000178695	KCTD12	115207	240.460010449433	-0.66681073911467	1.75991436066428e-09
ENSG00000206195	DUXAP8	503637	110.050614262991	-0.663459020436093	4.44013118362863e-05
ENSG00000185818	NAT8L	339983	499.886645753124	-0.663414216124524	2.43591875126733e-18
ENSG00000129007	CALML4	91860	100.975920447073	-0.656863623949734	0.000100471111631334
ENSG00000165272	AQP3	360	1709.04914159011	-0.655327130572341	1.12523462012102e-07
ENSG00000107819	SFXN3	81855	694.400068374728	-0.653133793733872	2.43322518553564e-16
ENSG00000152518	ZFP36L2	678	1049.68984699718	-0.647399493172233	9.2885863369387e-23
ENSG00000157617	C2CD2	25966	208.810770566227	-0.647205610555475	9.41518630136868e-12
ENSG00000228409	CCT6P1	643253	77.9267590402353	-0.645568166002816	0.00110614591045275
ENSG00000092201	SUPT16H	11198	6985.04792428516	-0.644931410648146	5.47046455464451e-76
ENSG00000102271	KLHL4	56062	158.321566455006	-0.643721187254835	7.74460467145011e-07
ENSG00000213468	FIRRE	286467	71.5666278572073	-0.64299127182099	0.000379705088280159
ENSG00000130821	SLC6A8	6535	1211.6785135867	-0.64277413238517	1.93362938856369e-17
ENSG00000157224	CLDN12	9069	752.260178873315	-0.639009459584451	1.38781900499895e-22
ENSG00000099810	MTAP	4507	1414.92263314195	-0.637952320294023	6.6004039502639e-37
ENSG00000007264	MATK	4145	790.936056888169	-0.637050984862617	2.28526434612772e-12
ENSG00000085840	ORC1	4998	948.667988156097	-0.63341718747567	3.94152696584171e-27
ENSG00000133026	MYH10	4628	1597.70945616753	-0.629613752249911	1.21686379620972e-18
ENSG00000155846	PPARGC1B	133522	261.004678062517	-0.628382732467945	8.00433423786876e-10
ENSG00000240857	RDH14	57665	113.659831023968	-0.628118845687951	0.000130737210548673
ENSG00000234160	NA	NA	57.0136861466672	-0.627537059228183	0.00998940071885941
ENSG00000100916	BRMS1L	84312	368.507775186396	-0.621187621107583	6.54075927814352e-14
ENSG00000232445	NA	NA	229.694615328982	-0.619043198734708	1.64730075146253e-07
ENSG00000099256	PRTFDC1	56952	278.209456154995	-0.617937835868357	4.90467858677246e-09
ENSG00000119042	SATB2	23314	116.942626788192	-0.615405016856818	5.60243266552547e-05
ENSG00000182272	B4GALNT4	338707	362.350100893372	-0.614844012649376	2.26854188055202e-10
ENSG00000175602	CCDC85B	11007	891.534511234408	-0.613664460575331	0.000891913339943431
ENSG00000065328	MCM10	55388	1206.89291348345	-0.613072168416011	3.65742310770519e-25
ENSG00000171016	PYGO1	26108	278.474578920602	-0.612827792210271	7.32895246546454e-08
ENSG00000180573	HIST1H2AC	8334	135.621794169473	-0.612790757514807	4.56487068735581e-07
ENSG00000112039	FANCE	2178	246.576610047601	-0.609724829785399	2.25767729436951e-08
ENSG00000165300	SLITRK5	26050	245.900973649548	-0.606945826443298	9.5585563598502e-07
ENSG00000176853	FAM91A1	157769	2534.98486506232	-0.606673568421856	1.01898799314907e-31
ENSG00000112118	MCM3	4172	5970.82121290638	-0.604652898786839	2.11100444120538e-64
ENSG00000109189	USP46	64854	203.831245699201	-0.598201673936152	1.29576591840688e-08
ENSG00000117013	KCNQ4	9132	76.0187630489928	-0.596693537127055	0.00968632088098274
ENSG00000139800	ZIC5	85416	270.235824982161	-0.594555946785582	6.03019620635632e-11
ENSG00000119599	DCAF4	26094	207.649279119609	-0.592991261945899	4.56256398048306e-06
ENSG00000164933	SLC25A32	81034	1759.16014524344	-0.592808799798735	2.98079076898718e-28
ENSG00000165983	PTER	9317	240.683332735412	-0.589031441617087	8.98517064625173e-07
ENSG00000163950	SLBP	7884	1210.20340859854	-0.587890900993609	7.7650023369086e-28
ENSG00000146281	PM20D2	135293	852.722934814797	-0.587874179758554	6.70676541707757e-28
ENSG00000131724	IL13RA1	3597	1227.01225417431	-0.586952297648623	4.65813164774643e-34
ENSG00000213443	NA	NA	340.766681249514	-0.582079060726492	0.000139398903571202
ENSG00000187742	SECISBP2	79048	409.669767047311	-0.578725338023287	4.99536323489651e-14
ENSG00000094804	CDC6	990	2227.55824968631	-0.575568914342789	6.14332978597015e-33
ENSG00000196793	ZNF239	8187	164.533354766537	-0.570948055057331	9.82816321343274e-06
ENSG00000134588	USP26	83844	72.6722184976597	-0.569504029849723	0.00613654892265058
ENSG00000164045	CDC25A	993	1562.45534405191	-0.567231729916259	3.0516673688658e-20
ENSG00000169884	WNT10B	7480	463.732462771324	-0.566469845551855	7.38999639463813e-08
ENSG00000197771	MCMBP	79892	3056.34541855755	-0.565256866121991	3.7118657980987e-64
ENSG00000116062	MSH6	2956	2734.22453325979	-0.564714849564672	2.70207754282637e-25
ENSG00000179431	FJX1	24147	324.387139656368	-0.563356159291403	0.0001212302435182
ENSG00000127507	ADGRE2	30817	136.431771302467	-0.562950036486925	6.92330221629336e-06
ENSG00000103253	HAGHL	84264	149.107621678835	-0.562499548752888	0.000123003098489335
ENSG00000176170	SPHK1	8877	294.946867566096	-0.561293076606768	2.30793094154459e-06
ENSG00000076003	MCM6	4175	4177.62629162936	-0.556603268862204	2.23406807128749e-34
ENSG00000100234	TIMP3	7078	2163.91439761724	-0.55576535689285	3.67395758990596e-33
ENSG00000255857	PXN-AS1	100506649	82.0064405377213	-0.553030530084064	0.00231570805347969
ENSG00000128059	PPAT	5471	1090.27640559439	-0.552688709660448	4.40613885828878e-20
ENSG00000100036	SLC35E4	339665	127.737707281055	-0.552564960440459	0.000330106625718719
ENSG00000185621	LMLN	89782	110.468116807239	-0.551672031787359	0.000989791544174537
ENSG00000072041	SLC6A15	55117	929.370297811708	-0.551395501784182	6.97171945610849e-18
ENSG00000107984	DKK1	22943	628.800700609087	-0.550973940605474	6.86539595175852e-20
ENSG00000244313	NA	NA	209.265874876489	-0.549787064158095	0.00462022429502702
ENSG00000175592	FOSL1	8061	706.138132165513	-0.549400628829599	9.25574875581258e-17
ENSG00000143515	ATP8B2	57198	605.934916399262	-0.546460647174017	2.0375362475558e-12
ENSG00000166340	TPP1	1200	2568.22438378162	-0.544305449098146	3.70360532966932e-43
ENSG00000251381	LINC00958	100506305	893.253948255995	-0.541506472786178	3.77731343005962e-20
ENSG00000115289	PCGF1	84759	335.595236256829	-0.539681056803844	1.67446472119915e-08
ENSG00000184675	AMER1	139285	390.045007574932	-0.53957671771489	2.1084693032053e-13
ENSG00000015475	BID	637	606.370431733966	-0.53830003986744	1.50319262289729e-18
ENSG00000174791	RIN1	9610	179.82528288232	-0.536807053329051	8.77437421865776e-05
ENSG00000166813	KIF7	374654	209.281887416912	-0.536202073920877	7.00672770133194e-07
ENSG00000107854	TNKS2	80351	2032.12523629993	-0.535318888153239	2.33886651634976e-21
ENSG00000179958	DCTPP1	79077	1102.82327413798	-0.534665412868935	1.63247897596942e-15
ENSG00000184232	OAF	220323	179.920620508817	-0.53434082083612	0.000109724060251649
ENSG00000111321	LTBR	4055	2505.17373545004	-0.533877565113671	2.92876484961967e-16
ENSG00000113356	POLR3G	10622	695.581931820663	-0.530761529641633	1.77539531088152e-12
ENSG00000181409	AATK	9625	248.051777346437	-0.529665787109983	2.5289625334161e-05
ENSG00000184916	JAG2	3714	773.339809780289	-0.528405277238364	4.32138645158896e-08
ENSG00000164761	TNFRSF11B	4982	513.782595587029	-0.526025535502581	1.01738728273014e-10
ENSG00000131746	TNS4	84951	167.017033572312	-0.525820612208039	4.34699472927038e-06
ENSG00000186654	PRR5	55615	89.4053278178746	-0.524399377420598	0.00388152592594348
ENSG00000254166	CCAT1	100507056	74.0894201018782	-0.524017214731851	0.00927494373150639
ENSG00000099625	CBARP	255057	153.80498341352	-0.523444204996617	0.00264750606025196
ENSG00000136840	ST6GALNAC4	27090	662.780937920872	-0.523338456947535	2.44766935502491e-06
ENSG00000070444	MNT	4335	563.675957221318	-0.522459165543828	1.43649001285677e-09
ENSG00000160606	TLCD1	116238	525.315220070996	-0.521813385150382	9.17341937671741e-09
ENSG00000121897	LIAS	11019	163.342780358092	-0.520094784516844	9.34742261417936e-05
ENSG00000104738	MCM4	4173	7213.34376119669	-0.519845774505503	8.53906034515834e-53
ENSG00000136044	APPL2	55198	280.342681542202	-0.515489653919646	1.97141030366127e-08
ENSG00000176273	SLC35G1	159371	490.793166834579	-0.513951757122892	7.38230543743654e-09
ENSG00000165175	MID1IP1	58526	924.39779929786	-0.510811011390661	5.57028701958339e-15
ENSG00000115290	GRB14	2888	158.855821770479	-0.510128702149202	0.000172096566734239
ENSG00000100479	POLE2	5427	598.955798188176	-0.509153003892655	8.20739280115097e-12
ENSG00000119946	CNNM1	26507	662.066516571062	-0.508997607722371	3.64616008416292e-11
ENSG00000198042	MAK16	84549	1256.65666354738	-0.508985903705279	4.74091545270421e-20
ENSG00000262160	NA	NA	73.4544125110795	-0.50881601939918	0.0058428810385179
ENSG00000188735	TMEM120B	144404	474.935787820329	-0.508740566523376	3.91863031883705e-10
ENSG00000197375	SLC22A5	6584	279.309617880617	-0.50811701509008	1.00722742749189e-05
ENSG00000118894	EEF2KMT	196483	260.595293548586	-0.506997485331926	1.29357693706412e-06
ENSG00000181649	PHLDA2	7262	876.626281069297	-0.506450220696784	0.00324485007352412
ENSG00000004660	CAMKK1	84254	416.789805446118	-0.506333854481848	7.15894651819371e-08
ENSG00000076351	SLC46A1	113235	925.772045348285	-0.50592707499983	2.95125048888876e-14
ENSG00000143633	C1orf131	128061	343.27208383012	-0.505772409779019	8.26295219189116e-09
ENSG00000183077	AFMID	125061	344.662415533959	-0.505612221943704	5.34340518729653e-06
ENSG00000114767	RRP9	9136	793.125085606093	-0.50463470895573	1.86681861302865e-13
ENSG00000104343	UBE2W	55284	426.605650218683	-0.502891040852204	7.12571612845696e-09
ENSG00000141140	NA	NA	2882.74398029424	-0.502677124291346	2.11312489408965e-45
ENSG00000158966	CACHD1	57685	287.17690604234	-0.501173589154169	2.25982996328069e-07
ENSG00000162377	COA7	65260	1019.30316937452	-0.500544746719564	1.30373127131399e-17
ENSG00000157500	APPL1	26060	1183.27498066349	-0.500135396140002	1.77111884998717e-19
ENSG00000134533	RERG	85004	112.872284583057	-0.499305402370822	0.00102710295083531
ENSG00000184886	NA	NA	784.807298243286	-0.497612081443416	1.38177535259706e-15
ENSG00000177971	IMP3	55272	1173.77585333266	-0.496709042119912	4.4252576031509e-10
ENSG00000165449	SLC16A9	220963	417.611678816383	-0.495603204150245	2.259665821525e-07
ENSG00000171365	CLCN5	1184	227.730502667019	-0.495480802272368	2.17202981490916e-05
ENSG00000109084	TMEM97	27346	1695.09172573172	-0.495392930402049	5.09774506089587e-34
ENSG00000166347	CYB5A	1528	303.116173454525	-0.491616395975204	4.72645650647841e-07
ENSG00000111490	TBC1D30	23329	438.292632488141	-0.49115477848816	1.07541258369185e-10
ENSG00000204272	NBDY	550643	396.548982214676	-0.490704428286323	6.38912235836269e-08
ENSG00000178035	IMPDH2	3615	5258.45374948455	-0.490623225799298	5.82330994641252e-30
ENSG00000173638	SLC19A1	6573	1040.27871847944	-0.48899158072764	2.2780343152204e-12
ENSG00000126215	XRCC3	7517	514.555867728763	-0.485214504260477	1.00076476951528e-08
ENSG00000196584	XRCC2	7516	613.188240176648	-0.48500676486719	1.52353433262735e-11
ENSG00000173674	EIF1AX	1964	1588.17348295966	-0.484804229575986	1.71113710112379e-19
ENSG00000141150	NA	NA	270.293585764602	-0.484082553961657	3.68682134359829e-05
ENSG00000261373	VPS9D1-AS1	100128881	221.184051204579	-0.483804725711462	9.77544534933328e-05
ENSG00000136999	NOV	4856	590.493300271627	-0.483591466111266	8.72170693982295e-11
ENSG00000168404	MLKL	197259	769.208757586379	-0.481040056480716	6.1662066534053e-11
ENSG00000159399	HK2	3099	1611.84381907097	-0.479870609853567	1.69181299603443e-15
ENSG00000134815	DHX34	9704	709.859472188215	-0.479829879459773	1.28352094070995e-10
ENSG00000107719	PALD1	27143	121.052477064317	-0.478563904507521	0.00524193691851902
ENSG00000164086	DUSP7	1849	188.711235425236	-0.478213383096255	3.62127308090725e-05
ENSG00000198435	NRARP	441478	425.642683959444	-0.476160983638434	2.62923343064423e-06
ENSG00000128656	CHN1	1123	315.43023369131	-0.475895276187192	5.34575817812904e-07
ENSG00000141526	SLC16A3	9123	2360.22118044172	-0.475112572560493	6.51928419911483e-12
ENSG00000126882	FAM78A	286336	103.945729260847	-0.475006529355743	0.00768232385001616
ENSG00000178718	RPP25	54913	1602.95029131053	-0.474983467827588	4.99536323489651e-14
ENSG00000164171	ITGA2	3673	578.514117674263	-0.473429120622132	9.07262804023093e-06
ENSG00000100297	MCM5	4174	2210.74046928867	-0.473150952099132	1.10776114611884e-10
ENSG00000135763	URB2	9816	1107.67053735278	-0.471385768912831	2.95299455817657e-13
ENSG00000088992	TESC	54997	148.782762723405	-0.471257738498576	0.00468233120771735
ENSG00000145414	NAF1	92345	373.741255057323	-0.470496825542421	4.1033662882348e-08
ENSG00000165689	ENTR1	10807	2194.05873248355	-0.469273335056011	5.01695920262143e-19
ENSG00000196739	COL27A1	85301	320.946131941122	-0.466508571995975	3.95511308183252e-06
ENSG00000101361	NOP56	10528	5769.56241356428	-0.463173612382694	1.38781900499895e-22
ENSG00000137054	POLR1E	64425	1028.19990674751	-0.462796406172259	1.38116607524392e-18
ENSG00000145332	KLHL8	57563	601.485005004242	-0.462332407874248	3.6645882327569e-10
ENSG00000247844	NA	NA	2477.11066287116	-0.461396963179678	6.12117033580814e-14
ENSG00000127334	DYRK2	8445	433.593263708857	-0.461145929441315	1.19706924265989e-06
ENSG00000171163	ZNF692	55657	722.491579187378	-0.459177697184721	5.50418028091627e-08
ENSG00000062822	POLD1	5424	1251.27232446288	-0.458752136544181	7.62992125577141e-12
ENSG00000048162	NOP16	51491	1236.04479741228	-0.458565362312715	7.59237184952548e-17
ENSG00000134369	NAV1	89796	473.90808882876	-0.45822071313569	3.21502380729813e-06
ENSG00000012211	PRICKLE3	4007	369.341110249404	-0.458145043675539	1.37820659646888e-05
ENSG00000103067	ESRP2	80004	749.358812174044	-0.458005878861537	1.98402711775113e-10
ENSG00000172766	NAA16	79612	496.64856674928	-0.457504381953313	7.35763668153071e-11
ENSG00000233016	SNHG7	84973	833.636699457524	-0.457474493837033	1.05764720902592e-17
ENSG00000166508	MCM7	4176	9555.23098833172	-0.457324263744468	2.94162067422329e-51
ENSG00000182957	SPATA13	221178	238.075609837651	-0.457018790918851	0.000110189539484961
ENSG00000206075	SERPINB5	5268	264.52412506627	-0.456413141280649	0.000443886305848134
ENSG00000109756	RAPGEF2	9693	2175.70606297262	-0.455268498899763	8.20585097778404e-15
ENSG00000153904	DDAH1	23576	1552.41428173342	-0.45457790882474	2.99641749205835e-18
ENSG00000105855	ITGB8	3696	239.157766502062	-0.452081864629396	5.18252209239798e-05
ENSG00000101868	POLA1	5422	2098.81632804674	-0.451572472166469	7.07466521542045e-21
ENSG00000122034	GTF3A	2971	1291.80438079373	-0.450872902432905	8.16441184232372e-18
ENSG00000100625	SIX4	51804	433.812537312066	-0.450831837883337	7.88760343367985e-10
ENSG00000132669	RIN2	54453	340.563349506114	-0.45064451882032	1.69524012000689e-06
ENSG00000144028	SNRNP200	23020	8689.47225900155	-0.449736954925264	4.20536098896388e-30
ENSG00000189046	ALKBH2	121642	393.512687450139	-0.44891340063376	2.7010952578854e-05
ENSG00000164687	FABP5	2171	156.841300732523	-0.448883182274563	0.000448138150369476
ENSG00000141446	ESCO1	114799	656.093971834471	-0.448084746844783	2.86612641920556e-07
ENSG00000181588	MEX3D	399664	611.798788616428	-0.447969237230638	6.94227556342354e-05
ENSG00000107815	TWNK	56652	1319.09498491669	-0.447847847485338	3.06312531502739e-13
ENSG00000159259	CHAF1B	8208	286.808739464618	-0.447600425389028	7.71049164374982e-05
ENSG00000117148	ACTL8	81569	459.99391856258	-0.446661608658637	1.05733977264053e-05
ENSG00000161179	YDJC	150223	836.040036962215	-0.445985129242807	1.96293941432674e-06
ENSG00000165271	NOL6	65083	1593.52347896219	-0.445911861556699	3.1646472744693e-17
ENSG00000165724	ZMYND19	116225	668.976865106289	-0.444720188835582	4.19072186362911e-10
ENSG00000139146	SINHCAF	58516	3056.79802368756	-0.444292663736344	2.11243317437034e-16
ENSG00000077348	EXOSC5	56915	464.729740161016	-0.443542730163694	2.36813248621271e-07
ENSG00000073111	MCM2	4171	7775.29396122469	-0.443504542392561	6.76227531526525e-17
ENSG00000104689	TNFRSF10A	8797	547.329333719575	-0.442893924067869	5.81123875743438e-09
ENSG00000122678	POLM	27434	106.778890851208	-0.441741733067185	0.00923883629719065
ENSG00000148296	SURF6	6838	1376.29302538571	-0.44168079927796	1.4597435687546e-10
ENSG00000100522	GNPNAT1	64841	2881.78076579709	-0.441139143671637	6.28972844600628e-31
ENSG00000130810	PPAN	56342	117.43177764367	-0.44056092130577	0.00247511628277525
ENSG00000152413	HOMER1	9456	613.607700550964	-0.440295529057214	3.11203907593777e-10
ENSG00000106077	ABHD11	83451	140.929907370936	-0.439150860468043	0.00347500201680142
ENSG00000102898	NUTF2	10204	1995.18092405953	-0.439075721717888	5.11963007331442e-09
ENSG00000136653	NA	NA	266.487008187167	-0.439029943100632	1.97725135846769e-06
ENSG00000125901	MRPS26	64949	834.039771587975	-0.438594538727468	8.29395694128945e-07
ENSG00000082153	BZW1	9689	3616.72007228908	-0.438284220817963	1.21148466440494e-24
ENSG00000144161	ZC3H8	84524	451.655240438792	-0.437489313175344	6.52908546786317e-10
ENSG00000132382	MYBBP1A	10514	4127.15334581949	-0.436662500758026	2.17148323336117e-13
ENSG00000008513	ST3GAL1	6482	1474.14241673376	-0.435299290349593	1.41747669574174e-15
ENSG00000016391	CHDH	55349	332.234745462196	-0.435215647136652	1.90148703501073e-05
ENSG00000043355	ZIC2	7546	243.807101900548	-0.434910845246104	0.00209288432648809
ENSG00000155893	PXYLP1	92370	771.624642858602	-0.434675720678956	3.2300841870872e-11
ENSG00000149084	HSD17B12	51144	757.902456945069	-0.433560663558996	1.4332458244892e-13
ENSG00000164077	MON1A	84315	242.723092284644	-0.432714809473059	8.82091809721024e-05
ENSG00000011422	PLAUR	5329	749.988002855201	-0.432617533216746	3.30108215730693e-09
ENSG00000135052	GOLM1	51280	1694.13334743955	-0.431433739829981	2.61612465161252e-19
ENSG00000170577	SIX2	10736	387.93280012946	-0.431082453340337	0.000739428067773446
ENSG00000124279	FASTKD3	79072	1071.24780525502	-0.430621592894215	2.47998505120828e-11
ENSG00000179041	RRS1	23212	1246.4527565171	-0.430514833249693	6.16485489335837e-08
ENSG00000131480	AOC2	314	125.724467448224	-0.430259288052332	0.00530945965095517
ENSG00000130340	SNX9	51429	1429.24321514966	-0.428974557857242	3.8089957717797e-21
ENSG00000198912	C1orf174	339448	680.097618093846	-0.428628365822783	1.16702875490217e-10
ENSG00000110931	CAMKK2	10645	772.216820217402	-0.42834372298679	1.64351919341974e-10
ENSG00000136718	IMP4	92856	1692.7563851769	-0.427897430045959	6.56766008710164e-15
ENSG00000167747	C19orf48	84798	1817.95953746156	-0.427722616836348	2.14682571139472e-13
ENSG00000177192	PUS1	80324	1122.1765545779	-0.425893307214895	2.85676333360746e-09
ENSG00000171453	POLR1C	9533	700.854870486702	-0.424580716297395	7.81080814914965e-08
ENSG00000134917	ADAMTS8	11095	175.692428432103	-0.423907685745683	0.000671627236948309
ENSG00000117877	CD3EAP	10849	1069.6054510743	-0.42331429332838	7.9736553886801e-10
ENSG00000101187	SLCO4A1	28231	1232.40348817227	-0.423297142250969	5.84314902068762e-12
ENSG00000123685	BATF3	55509	117.642847626707	-0.423226397425437	0.00435792382577578
ENSG00000174132	FAM174A	345757	204.358304104713	-0.423164929044475	0.000388463074196106
ENSG00000113552	GNPDA1	10007	1565.09314942924	-0.423122646147651	5.70890074671214e-11
ENSG00000170525	PFKFB3	5209	879.122160929372	-0.423098622128579	5.28097462509088e-10
ENSG00000165244	ZNF367	195828	1225.02437367135	-0.42275641291539	1.99847960606198e-06
ENSG00000161647	MPP3	4356	434.367081677809	-0.4223609533635	1.24427793661211e-08
ENSG00000136111	TBC1D4	9882	1553.87688664806	-0.422081462988183	4.77259240091388e-18
ENSG00000169710	FASN	2194	8637.80694435236	-0.42117670822494	3.1430286893264e-05
ENSG00000178896	EXOSC4	54512	676.024133043941	-0.419670363764267	1.3080906070768e-06
ENSG00000125630	POLR1B	84172	1491.93260655676	-0.419349162869747	9.95075776384335e-14
ENSG00000125459	MSTO1	55154	286.117669831792	-0.418868349926182	9.68860134760273e-05
ENSG00000162413	KLHL21	9903	905.121118528179	-0.418700035580595	6.57905151171615e-08
ENSG00000163513	TGFBR2	7048	807.14700495628	-0.414244289273969	5.25410339909816e-13
ENSG00000215256	DHRS4-AS1	55449	368.337427737168	-0.414148524420526	1.26152007525034e-05
ENSG00000112242	E2F3	1871	1662.97448891413	-0.413796832985843	2.87029085868711e-14
ENSG00000128294	TPST2	8459	216.272651786229	-0.413009827130521	0.000615119119892394
ENSG00000091127	PUS7	54517	2574.61731326594	-0.412067476840697	2.69015437082922e-21
ENSG00000103855	CD276	80381	1777.88512244394	-0.411815934362201	3.6463150017345e-13
ENSG00000138050	THUMPD2	80745	339.685962967946	-0.411281283135377	8.90678624736045e-07
ENSG00000164626	KCNK5	8645	224.604937169404	-0.410004296542497	0.000311094955030071
ENSG00000226742	HSBP1L1	440498	427.104134263785	-0.408834357835056	1.99184557377721e-07
ENSG00000112149	CD83	9308	1064.75248541156	-0.408740097569479	1.69726263395554e-12
ENSG00000082516	GEMIN5	25929	1392.27433515121	-0.407981305015253	2.4934884588029e-15
ENSG00000134802	SLC43A3	29015	714.330731335752	-0.407836875853795	4.00995137181772e-08
ENSG00000178409	BEND3	57673	290.993810280416	-0.407771807930749	5.70932051131847e-06
ENSG00000160075	SSU72	29101	1926.01173080596	-0.40691354498123	1.26431966367258e-17
ENSG00000160796	NBEAL2	23218	983.935677810745	-0.405632096469611	1.80606542524257e-08
ENSG00000135750	KCNK1	3775	1121.41931240839	-0.403788956529402	6.34809083202413e-12
ENSG00000114573	ATP6V1A	523	1743.51377388281	-0.403590410105974	3.03071667194573e-09
ENSG00000173153	ESRRA	2101	967.338491320443	-0.402833747978553	3.28912285101199e-07
ENSG00000127423	AUNIP	79000	425.712778915218	-0.402004011949146	1.86656740848217e-05
ENSG00000148459	PDSS1	23590	313.731999396562	-0.401253036971451	1.68777545486145e-05
ENSG00000101846	STS	412	506.153868295553	-0.399305692709851	1.54970970937625e-08
ENSG00000105538	RASIP1	54922	879.360881021788	-0.398018528825771	1.50661909707948e-09
ENSG00000142632	ARHGEF19	128272	237.395596860485	-0.397627935356699	0.00947484334939894
ENSG00000177917	ARL6IP6	151188	611.722862841095	-0.397458072092155	3.17398710672439e-05
ENSG00000197903	HIST1H2BK	85236	364.343465155617	-0.397379474626522	1.38119967334503e-05
ENSG00000143493	INTS7	25896	1666.78444029003	-0.397086825588404	6.11565441538583e-15
ENSG00000176454	LPCAT4	254531	482.281077040845	-0.395621539457825	1.20397676654599e-06
ENSG00000140280	LYSMD2	256586	355.388280612261	-0.395170705240601	3.17309809005718e-05
ENSG00000152804	HHEX	3087	282.682846239569	-0.394900049474415	0.000275257825807266
ENSG00000189007	ADAT2	134637	203.431159463699	-0.394701718926109	0.00116898910433819
ENSG00000110057	UNC93B1	81622	301.977719142675	-0.394594894077312	3.15911631161653e-05
ENSG00000162851	TFB2M	64216	1421.59917732714	-0.391526897177178	2.68624460529609e-10
ENSG00000241945	PWP2	5822	1007.28924269989	-0.390374943506748	7.39895985724486e-10
ENSG00000157107	FCHO2	115548	558.557341128487	-0.390359175111371	3.81577162525432e-08
ENSG00000075131	TIPIN	54962	540.431985521026	-0.389442511717172	1.25857522242819e-06
ENSG00000181026	AEN	64782	1815.36812377328	-0.389253920156726	2.28526434612772e-12
ENSG00000141569	TRIM65	201292	643.312278296514	-0.388817452798388	6.9870958497998e-10
ENSG00000158483	FAM86C1	55199	269.697672097705	-0.388691727973183	0.000736241430166135
ENSG00000101311	FERMT1	55612	1003.94070515255	-0.386772370917382	1.1831243981127e-09
ENSG00000172893	DHCR7	1717	2463.35663200734	-0.386617669151965	5.69485433213124e-10
ENSG00000165060	FXN	2395	358.302727899471	-0.386587946665425	0.000270989616348381
ENSG00000143179	UCK2	7371	4328.22229723213	-0.386109122675257	3.34294023750583e-27
ENSG00000156968	MPV17L	255027	753.029958201769	-0.384576133014455	3.92822637342056e-09
ENSG00000181788	SIAH2	6478	803.704237936241	-0.384196364682449	1.8708303170281e-08
ENSG00000129282	NA	NA	243.679388198314	-0.383675037662588	8.68844619806243e-05
ENSG00000111641	NOP2	4839	2520.15212654956	-0.383318283771636	1.07601936953137e-13
ENSG00000160953	MUM1	84939	753.447843647839	-0.383222649890863	2.21680361602588e-10
ENSG00000213412	HNRNPA1P33	728643	121.737095599653	-0.382713771627729	0.00811988163338035
ENSG00000103037	SETD6	79918	567.551575199735	-0.382573116867807	5.08181244742623e-07
ENSG00000115526	CHST10	9486	285.31928591711	-0.382327695674054	3.1964228089639e-05
ENSG00000148344	PTGES	9536	209.122016160684	-0.381833891359869	0.000609093195362204
ENSG00000119326	CTNNAL1	8727	1180.03256458845	-0.381736355586438	1.76247498478024e-12
ENSG00000109519	GRPEL1	80273	1079.28468775739	-0.381235884650741	2.50467263393174e-10
ENSG00000130511	SSBP4	170463	582.614718079505	-0.380506462865495	1.70204115788542e-05
ENSG00000163655	GMPS	8833	3550.60257721191	-0.379498913489173	3.0671109899945e-20
ENSG00000230055	NA	NA	809.415324087449	-0.378702425765185	5.04947826102458e-07
ENSG00000140548	ZNF710	374655	357.350858253871	-0.377713752790499	9.39360135352449e-05
ENSG00000185551	NR2F2	7026	1361.42598905801	-0.377392716932094	8.05031688015757e-10
ENSG00000144136	SLC20A1	6574	2250.34945727069	-0.377106502282256	1.71241446531647e-18
ENSG00000139921	TMX1	81542	1588.39774223686	-0.37671530185126	7.29997980020764e-11
ENSG00000138658	ZGRF1	55345	380.953535791364	-0.374102352173533	0.000290344817705686
ENSG00000167695	FAM57A	79850	922.979334824019	-0.373473358931107	9.49204113962805e-12
ENSG00000106144	CASP2	835	1041.38588479775	-0.373240894158976	6.48785601524668e-07
ENSG00000108179	PPIF	10105	4299.64315567092	-0.373189273898893	7.75678854562241e-20
ENSG00000133316	WDR74	54663	1826.14794126085	-0.372862921810474	4.40100623044454e-10
ENSG00000162650	ATXN7L2	127002	358.317570060255	-0.372634903744942	0.000720357255000757
ENSG00000081692	JMJD4	65094	397.113619286391	-0.37217049426363	5.99720394177723e-05
ENSG00000170421	KRT8	3856	13972.8418229562	-0.372096719595659	4.24470850386643e-14
ENSG00000170425	ADORA2B	136	245.850907464482	-0.372049545337546	0.00155437857988502
ENSG00000108946	PRKAR1A	5573	3061.99250896592	-0.371338591851726	3.93420814632242e-23
ENSG00000161996	WDR90	197335	838.322694137075	-0.371119895025958	2.97977714001657e-05
ENSG00000164167	LSM6	11157	316.434932186996	-0.370495421344785	0.000631337792220943
ENSG00000203875	SNHG5	387066	399.254061286878	-0.369939786202731	0.000269909200914599
ENSG00000166582	CENPV	201161	992.201808094153	-0.369807252222889	2.88775439302291e-11
ENSG00000107404	DVL1	1855	1295.18220439742	-0.369664949918198	3.32707635932949e-06
ENSG00000102178	UBL4A	8266	1333.4849361667	-0.369553024933197	5.18844067522475e-11
ENSG00000125966	MMP24	10893	265.925610299658	-0.369286689272618	0.000261316167929495
ENSG00000135245	HILPDA	29923	194.247556544728	-0.369085512659335	0.00787059272232385
ENSG00000052749	RRP12	23223	1274.52034637302	-0.368828012473005	1.61803585176913e-11
ENSG00000204576	PRR3	80742	352.27930860181	-0.368690812034572	0.000103809623552531
ENSG00000158158	CNNM4	26504	295.948380220151	-0.368336654186883	4.2711015338544e-05
ENSG00000167721	TSR1	55720	5327.69206764564	-0.368179658218151	1.99257930190029e-24
ENSG00000116337	AMPD2	271	1428.67718071637	-0.368176651088833	1.57126433799401e-14
ENSG00000179294	NA	NA	774.824248046552	-0.368113817642412	0.000106177970834098
ENSG00000074410	CA12	771	543.611173691843	-0.367746064174381	1.73484714783501e-05
ENSG00000085832	EPS15	2060	956.706698209981	-0.367313649855056	2.01340291729247e-07
ENSG00000172469	MANEA	79694	295.517536299056	-0.366938675433275	0.000737858390623101
ENSG00000076248	UNG	7374	1724.44952565536	-0.366811582377147	2.95799810954254e-11
ENSG00000161249	DMKN	93099	801.527929607648	-0.366805343458612	6.22347141292354e-07
ENSG00000132196	HSD17B7	51478	194.431496504415	-0.36677241770805	0.00328046834194032
ENSG00000049449	RCN1	5954	6506.08071516067	-0.366637218666518	9.15062389574562e-10
ENSG00000135185	TMEM243	79161	409.557554145659	-0.365700920586106	5.82834638187463e-05
ENSG00000125485	DDX31	64794	1050.68861601236	-0.365530358297175	6.10291804636991e-12
ENSG00000117525	F3	2152	827.599629952247	-0.365527873299032	5.58699377975757e-08
ENSG00000171208	NETO2	81831	1658.98235794786	-0.364404454727075	7.88127772160585e-17
ENSG00000136897	MRPL50	54534	564.511985488969	-0.364302093552509	9.4881038220149e-07
ENSG00000108270	NA	NA	2623.36203215131	-0.363983393277638	3.27459903920834e-12
ENSG00000170854	RIOX2	84864	851.861606144727	-0.363591028241773	1.22680090592993e-09
ENSG00000165802	NSMF	26012	2076.61104523908	-0.363319751994791	9.00452140159084e-10
ENSG00000083520	DIS3	22894	1772.5123209728	-0.363257970376801	9.64451387983178e-15
ENSG00000122515	ZMIZ2	83637	1019.90408517328	-0.363173974643786	3.97834414372396e-05
ENSG00000214706	IFRD2	7866	2671.45336523701	-0.362788575469712	2.33506136682286e-16
ENSG00000234171	RNASEH1-AS1	100506054	179.962048405769	-0.36241321273529	0.00444815898277665
ENSG00000112787	FBRSL1	57666	1527.86156619203	-0.361458425914817	0.000228736691139278
ENSG00000101695	RNF125	54941	197.644951875775	-0.361356650034777	0.00705580516152766
ENSG00000120158	RCL1	10171	746.793511019159	-0.360905014230474	6.76729832368693e-09
ENSG00000154743	TSEN2	80746	611.92518168744	-0.359649526443946	2.17512031503386e-07
ENSG00000099204	ABLIM1	3983	2447.62505270499	-0.359221197599578	8.20585097778404e-15
ENSG00000083937	CHMP2B	25978	788.295068719908	-0.358466032001938	3.144842292523e-08
ENSG00000203727	SAMD5	389432	322.679385948529	-0.358347200251224	7.77912285947776e-05
ENSG00000159200	RCAN1	1827	341.782916419483	-0.358220544009518	0.000278872047354413
ENSG00000100105	PATZ1	23598	1023.60153990374	-0.358110678734629	2.04813611404709e-10
ENSG00000034063	NA	NA	1611.56179983133	-0.357599226733552	1.75668008141388e-07
ENSG00000128309	MPST	4357	467.454876909462	-0.357429522718127	0.00188111498344116
ENSG00000074582	BCS1L	617	390.995837537745	-0.357167765181789	0.000144844799621715
ENSG00000260196	NA	NA	186.16731568423	-0.354790499955595	0.00710188284006413
ENSG00000151233	GXYLT1	283464	537.728462415474	-0.354712200323971	7.81808784456609e-06
ENSG00000110719	TCIRG1	10312	457.479298826782	-0.354258952955723	0.000107665296087296
ENSG00000074695	LMAN1	3998	3280.71637232597	-0.354110671142372	2.0767378473744e-10
ENSG00000170522	ELOVL6	79071	672.720516973439	-0.353231338195803	2.52715729935931e-05
ENSG00000114491	UMPS	7372	1547.64821884566	-0.352987912928439	2.08709806601027e-09
ENSG00000254093	PINX1	54984	202.467834211719	-0.352513195136793	0.00750893281223941
ENSG00000023572	GLRX2	51022	532.080470644411	-0.351513779892574	1.11594356557745e-05
ENSG00000136381	IREB2	3658	3348.0361366465	-0.351491827776858	2.23635117539687e-10
ENSG00000073536	NLE1	54475	1072.34150642395	-0.351433047440364	9.28485516071049e-09
ENSG00000250479	CHCHD10	400916	777.429076443579	-0.351011187704982	0.00133550878886733
ENSG00000161980	POLR3K	51728	632.21241832288	-0.350951695696459	1.33587496313179e-05
ENSG00000166575	TMEM135	65084	260.202545390992	-0.350883517149039	0.00467937949671051
ENSG00000050555	LAMC3	10319	1389.16556901411	-0.35035417171092	1.54455309787539e-06
ENSG00000107833	NPM3	10360	922.65039225743	-0.350339349056267	2.04066827046805e-08
ENSG00000103876	FAH	2184	246.412090114344	-0.350318704363297	0.00107347493678309
ENSG00000175727	MLXIP	22877	1790.968694723	-0.349869311246112	2.69732311676478e-14
ENSG00000058600	POLR3E	55718	1267.93609761922	-0.349837388013453	5.7242422624957e-09
ENSG00000104312	RIPK2	8767	416.482707728474	-0.349784290218282	8.49154731387454e-05
ENSG00000174669	SLC29A2	3177	924.113010113672	-0.348702237476735	2.97698192014954e-07
ENSG00000153885	KCTD15	79047	1073.63281828075	-0.347691852411827	2.5760198567759e-08
ENSG00000122378	PRXL2A	84293	650.807454583371	-0.347198447115769	2.95250891107678e-07
ENSG00000069424	KCNAB2	8514	1304.16878072582	-0.346990450556158	1.22876053194384e-09
ENSG00000241127	YAE1	57002	175.906979153926	-0.346913033272942	0.0052270322429871
ENSG00000166166	TRMT61A	115708	693.714455338266	-0.346708365831237	0.0001597902538414
ENSG00000119862	LGALSL	29094	160.594122520415	-0.346680160705074	0.00746825091334614
ENSG00000134508	CABLES1	91768	1189.93695462645	-0.346596165423681	4.17820846921663e-13
ENSG00000135372	NAT10	55226	2688.29469063122	-0.345156613839079	1.38724441338278e-13
ENSG00000141076	UTP4	84916	2150.16013545271	-0.344813275765837	4.3172813980579e-14
ENSG00000172493	AFF1	4299	1930.79406201178	-0.344425656787094	1.03746505110113e-07
ENSG00000120742	SERP1	27230	3029.92328585126	-0.344156976992522	2.07431310734519e-13
ENSG00000185090	MANEAL	149175	525.289318693272	-0.343331795100277	1.15857605690104e-07
ENSG00000119969	HELLS	3070	1247.02860675496	-0.343018257626054	4.98828813200231e-10
ENSG00000205250	E2F4	1874	1775.80852703009	-0.342960390542193	3.48681719787878e-08
ENSG00000133773	CCDC59	29080	952.985658198798	-0.342373451759728	1.96532699350724e-07
ENSG00000095002	MSH2	4436	2019.06583924282	-0.342196883255455	1.1345567896688e-12
ENSG00000163577	EIF5A2	56648	456.803854692624	-0.341921210184375	6.56701021745149e-05
ENSG00000115816	CEBPZ	10153	2585.15228773705	-0.34153968903289	3.50692721839527e-11
ENSG00000165506	DNAAF2	55172	508.17893569494	-0.341376905821136	4.14420309359425e-06
ENSG00000136982	DSCC1	79075	969.218364782338	-0.340365160101841	8.40128303095144e-07
ENSG00000148672	GLUD1	2746	1832.42667553952	-0.340206791095538	3.12674337189359e-14
ENSG00000111057	KRT18	3875	12807.6398733851	-0.339916736635147	1.7593382782851e-10
ENSG00000137273	FOXF2	2295	500.324378521421	-0.339807469201738	0.000508428644415452
ENSG00000180398	MCFD2	90411	3604.7598231316	-0.339745058760735	2.07033371994068e-19
ENSG00000105825	TFPI2	7980	955.231013568572	-0.339735251309143	2.28479855678239e-08
ENSG00000069482	GAL	51083	1838.7537611249	-0.339628969088664	8.73395753363971e-09
ENSG00000184992	BRI3BP	140707	1848.46624817241	-0.339465045235118	3.74757265150838e-08
ENSG00000138660	AP1AR	55435	662.216592424301	-0.339025843532681	8.02404414490992e-07
ENSG00000121864	ZNF639	51193	974.974602456732	-0.338574783614519	4.47355033488491e-08
ENSG00000117748	RPA2	6118	1644.39819048674	-0.338354761753046	6.50082803126918e-12
ENSG00000269893	SNHG8	100093630	324.474467106833	-0.338172752706964	0.00165144057763998
ENSG00000140263	SORD	6652	1179.90982749059	-0.338162916775705	2.3892849087729e-11
ENSG00000170485	NPAS2	4862	603.50380396386	-0.337792743357509	1.58495936061061e-05
ENSG00000145391	SETD7	80854	2368.54782714737	-0.337299116399598	1.38724441338278e-13
ENSG00000198805	PNP	4860	1979.39999195083	-0.336844281201978	5.84037374042661e-18
ENSG00000152492	CCDC50	152137	2253.10821955775	-0.33679907500314	1.04763166647003e-15
ENSG00000165238	WNK2	65268	308.122975539622	-0.336132498261824	0.00343063103361287
ENSG00000224078	IPW	3653	869.173816586957	-0.335415912693948	1.14069740800504e-06
ENSG00000145284	SCD5	79966	336.93750668117	-0.334977586864321	0.000330010381516008
ENSG00000247077	PGAM5	192111	1325.28062200498	-0.334890453359652	1.86681861302865e-13
ENSG00000187325	TAF9B	51616	622.656167866093	-0.334316932301613	1.14069740800504e-06
ENSG00000126953	TIMM8A	1678	354.63702992561	-0.333782989339326	0.000158777043916168
ENSG00000166197	NOLC1	9221	10134.9802219657	-0.332791702562254	8.98962792680514e-19
ENSG00000105245	NUMBL	9253	449.345197940127	-0.332740852892793	0.000566612270806705
ENSG00000105607	GCDH	2639	592.823524929398	-0.332457547333284	4.20235648517906e-05
ENSG00000219507	NA	NA	989.033652454035	-0.332385862976613	0.00220816069128528
ENSG00000137955	RABGGTB	5876	3149.07160759759	-0.332292707979853	5.75082887969733e-13
ENSG00000169718	DUS1L	64118	1862.14305743091	-0.332141490718566	6.71478199932679e-07
ENSG00000087269	NOP14	8602	1811.48913514278	-0.331945416715761	6.48522400600564e-14
ENSG00000114631	PODXL2	50512	2514.4242608727	-0.331764669184019	1.09578222564678e-07
ENSG00000182621	PLCB1	23236	365.25918825315	-0.331096761561981	0.00027212058618587
ENSG00000111716	LDHB	3945	20294.6079059113	-0.330924318070693	4.72018419006983e-16
ENSG00000132361	CLUH	23277	8061.50426608638	-0.330538471487003	7.52743867478855e-10
ENSG00000004478	FKBP4	2288	4895.27586246273	-0.330334018934363	6.21404339532155e-14
ENSG00000111845	PAK1IP1	55003	1565.2624295292	-0.330253541780608	5.71369912057033e-10
ENSG00000138439	FAM117B	150864	267.99378038433	-0.329418690243678	0.00307780611074534
ENSG00000204209	DAXX	1616	1384.10365117438	-0.32906702078086	3.83468866482222e-10
ENSG00000123600	METTL8	79828	623.392946499072	-0.3290129350634	3.08916192391798e-06
ENSG00000055483	USP36	57602	2113.58959222371	-0.328570341075684	1.32153548551733e-12
ENSG00000099194	SCD	6319	4747.0616577404	-0.328301858808663	5.69911464817698e-14
ENSG00000163938	GNL3	26354	4082.77785046462	-0.32738175685474	5.06997680286962e-12
ENSG00000100304	TTLL12	23170	2322.57969250513	-0.327306397618486	3.42320330207167e-09
ENSG00000130193	THEM6	51337	959.727639550864	-0.327154728230459	0.000119925612703713
ENSG00000116649	SRM	6723	1602.2409801835	-0.326899605588731	8.98098324370637e-05
ENSG00000181472	ZBTB2	57621	831.374887896263	-0.32662348802837	2.34878582899285e-07
ENSG00000111364	DDX55	57696	1027.32108910885	-0.325970924189141	1.0947682507775e-08
ENSG00000035928	RFC1	5981	1668.54005355105	-0.325394202190442	7.4271281080239e-08
ENSG00000100784	RPS6KA5	9252	187.567798831396	-0.325308242102878	0.00626547849841723
ENSG00000168264	IRF2BP2	359948	1689.7415432555	-0.324859229828838	5.10685417678842e-12
ENSG00000144645	OSBPL10	114884	874.675193286122	-0.32464229034526	6.52906369353271e-07
ENSG00000239306	RBM14	10432	2554.43003979457	-0.323531410118565	1.12322011256145e-07
ENSG00000135108	FBXO21	23014	936.241504941705	-0.323238845906265	1.6695800739083e-06
ENSG00000108561	C1QBP	708	8155.61137477281	-0.323137551853067	1.15663131644675e-13
ENSG00000196352	CD55	1604	25018.4138409472	-0.323086213711744	1.26693327284615e-26
ENSG00000145147	SLIT2	9353	233.867310178886	-0.322808502672299	0.00246700327183995
ENSG00000116741	RGS2	5997	498.695989340724	-0.322432843684854	0.000141035501435088
ENSG00000132964	CDK8	1024	448.327852757269	-0.322128580980308	0.000234996473775486
ENSG00000105926	MPP6	51678	915.223519588879	-0.321423257625154	1.50486672735128e-07
ENSG00000119787	ATL2	64225	1907.5131733993	-0.321222454849448	1.9587519991084e-08
ENSG00000118596	SLC16A7	9194	448.865170472282	-0.321043106130654	0.0092200170674674
ENSG00000182224	CYB5D1	124637	1044.78386714237	-0.320998044596331	0.000182264941174188
ENSG00000104369	JPH1	56704	860.651273096729	-0.320780457833091	4.08038664309708e-07
ENSG00000168813	ZNF507	22847	983.090128136089	-0.320727217048163	1.78331171745036e-07
ENSG00000007376	RPUSD1	113000	803.071641448896	-0.320245532446229	0.000246380095352535
ENSG00000163882	POLR2H	5437	1429.69803320708	-0.319305597701083	2.44616995719786e-10
ENSG00000166979	EVA1C	59271	268.725481158063	-0.318995817198329	0.00416333283887287
ENSG00000101773	RBBP8	5932	1547.7596485637	-0.318883988827596	1.75147845045142e-08
ENSG00000103415	HMOX2	3163	498.91602281317	-0.318879417842688	8.58168510411354e-05
ENSG00000103365	GGA2	23062	1460.44671733691	-0.318286979981804	4.24847989278512e-11
ENSG00000169418	NPR1	4881	1026.07994935509	-0.317129133052096	2.61163614773017e-05
ENSG00000181938	GINS3	64785	430.246502587467	-0.31625357731942	0.000120622879073684
ENSG00000141378	PTRH2	51651	728.085043700162	-0.316032286077739	2.15733092888579e-07
ENSG00000224411	NA	NA	449.48701271533	-0.315578945402102	0.00796170413495569
ENSG00000162433	AK4	205	792.448061429181	-0.314882004107625	0.00013124261465168
ENSG00000129911	KLF16	83855	688.503049522994	-0.314768622272678	0.000865478760882347
ENSG00000185298	CCDC137	339230	923.895758727829	-0.314618796532175	1.29357693706412e-06
ENSG00000023839	ABCC2	1244	1813.19708726242	-0.313575008438098	1.3522813486633e-05
ENSG00000116711	PLA2G4A	5321	1149.35616310911	-0.313372450649205	9.54929063171837e-06
ENSG00000143942	CHAC2	494143	527.002652574064	-0.312327783268325	6.7334393874857e-05
ENSG00000103534	TMC5	79838	261.185031815836	-0.312281176986389	0.00359229674076474
ENSG00000171862	PTEN	5728	3217.98630209622	-0.311899211138866	1.44024264263554e-10
ENSG00000099875	MKNK2	2872	1415.63235332706	-0.311685978373098	1.81730649614093e-05
ENSG00000157470	FAM81A	145773	578.767033895441	-0.31084057946474	1.4319517056955e-05
ENSG00000164889	SLC4A2	6522	4096.17755422359	-0.310281858022623	1.42782817680295e-10
ENSG00000214113	LYRM4	57128	845.946216414691	-0.310279808610395	1.50486672735128e-07
ENSG00000153162	BMP6	654	574.642623425755	-0.310234437601842	3.81491467628036e-05
ENSG00000130600	H19	283120	1245.98554639321	-0.309874934164546	9.03360167967838e-05
ENSG00000135655	USP15	9958	1522.87708447465	-0.309688081269982	1.43839790269746e-08
ENSG00000196976	LAGE3	8270	430.589736506864	-0.30948077528544	0.0016219318744434
ENSG00000169604	ANTXR1	84168	7189.36273360788	-0.309069569275001	2.65919539349295e-20
ENSG00000158805	ZNF276	92822	485.684150426756	-0.308760005754661	0.000253769278596259
ENSG00000002549	LAP3	51056	847.868099662461	-0.308488433324784	2.06713151457801e-06
ENSG00000163811	WDR43	23160	3328.3207839794	-0.308235965016627	5.70830551279226e-12
ENSG00000137309	HMGA1	3159	13727.6403465284	-0.30814918952559	9.96024846293662e-08
ENSG00000130309	COLGALT1	79709	4516.20118513777	-0.308054124749933	4.85314493117303e-17
ENSG00000104524	PYCR3	65263	550.482463304727	-0.307930285498961	0.000242523093601462
ENSG00000110104	CCDC86	79080	3150.38353681459	-0.307751645621709	1.14327997888206e-08
ENSG00000043093	DCUN1D1	54165	1154.27638042108	-0.307608670445318	2.05793599702186e-06
ENSG00000165055	METTL2B	55798	437.742975139854	-0.307488659204503	2.59752347024375e-05
ENSG00000160818	GPATCH4	54865	2890.98822690206	-0.307442687341875	1.67059347305363e-10
ENSG00000173226	IQCB1	9657	490.768537628489	-0.307257718624905	0.000429862284619028
ENSG00000198089	SFI1	9814	253.495306314614	-0.307015823873001	0.00757343635380731
ENSG00000127586	CHTF18	63922	919.134759469588	-0.306952074229191	0.000242443109219849
ENSG00000164466	SFXN1	94081	2893.97368846718	-0.306336750441304	9.86607411245801e-09
ENSG00000164237	CMBL	134147	1319.61614512524	-0.3055703772818	7.56075396198457e-11
ENSG00000226950	DANCR	57291	620.852762052947	-0.305234198497467	1.56441287087873e-05
ENSG00000126790	L3HYPDH	112849	453.350882375609	-0.304871506300741	0.000994827111085937
ENSG00000178425	NT5DC1	221294	555.202198118148	-0.303618645824108	9.30484215389659e-05
ENSG00000137752	CASP1	834	228.507281763092	-0.303602443306232	0.00904915401329522
ENSG00000106351	AGFG2	3268	694.544170104548	-0.303568877020682	1.05534040954369e-05
ENSG00000138801	PAPSS1	9061	1146.83144871658	-0.303543293757388	1.87769397905408e-07
ENSG00000159322	ADPGK	83440	1574.42683957169	-0.303318371315297	6.342331550571e-08
ENSG00000204394	VARS	7407	4039.5971320337	-0.303234476774165	3.0154698862598e-08
ENSG00000165097	KDM1B	221656	590.981879492852	-0.303165752356376	0.000275561210063631
ENSG00000184162	NR2C2AP	126382	330.462232738263	-0.303087259317862	0.00376162570712577
ENSG00000163382	NAXE	128240	1654.09999458076	-0.302416901811211	2.58977287202174e-12
ENSG00000066735	KIF26A	26153	1347.27408043022	-0.302251849943479	0.000301246113466359
ENSG00000143543	JTB	10899	3130.38428107442	-0.302184207008299	4.04268449378042e-09
ENSG00000125454	SLC25A19	60386	509.803115678728	-0.302149621837866	0.000397371221856503
ENSG00000133119	RFC3	5983	2086.58641697498	-0.301810943911308	7.34331678521743e-08
ENSG00000118495	PLAGL1	5325	463.676713207033	-0.301806978461997	0.000220857099859632
ENSG00000105486	LIG1	3978	1432.39281417458	-0.301747148853761	4.50258733674282e-06
ENSG00000204438	GPANK1	7918	537.060223736736	-0.301483027053891	0.00181463463130633
ENSG00000100418	DESI1	27351	841.538561130095	-0.300819627865143	7.57986064477303e-07
ENSG00000163584	RPL22L1	200916	651.911760962537	-0.300334294318933	0.000130751113351889
ENSG00000175832	ETV4	2118	967.931885623242	-0.300303094719103	3.9067318156757e-06
ENSG00000158104	HPD	3242	1888.08357182008	-0.300040733868228	2.01377011120126e-08
ENSG00000128626	MRPS12	6183	931.45172196995	-0.299971841122608	0.000249621630917408
ENSG00000142684	ZNF593	51042	424.84902530173	-0.299791268538412	0.00308849967841355
ENSG00000144579	CTDSP1	58190	805.833576405245	-0.299763017264406	2.19661788527581e-05
ENSG00000099904	ZDHHC8	29801	636.81480348689	-0.299583200684887	0.0012224580530744
ENSG00000176788	BASP1	10409	14955.742803891	-0.299319269474819	1.02077665073285e-05
ENSG00000104522	TSTA3	7264	1049.02510271607	-0.298850388652373	1.37027663264358e-05
ENSG00000141447	OSBPL1A	114876	827.005617709635	-0.298481319342629	4.58640730448688e-06
ENSG00000062485	CS	1431	3826.46727581141	-0.298256307932326	2.70452276801833e-14
ENSG00000128283	CDC42EP1	11135	1630.51052712468	-0.298048384156384	0.000112800542383204
ENSG00000013306	SLC25A39	51629	5912.63486017788	-0.297988381025568	3.76484437649324e-11
ENSG00000136002	ARHGEF4	50649	502.548677091895	-0.297644795597742	0.00187026437538569
ENSG00000114302	PRKAR2A	5576	2086.92841485292	-0.296754386703341	1.80726721256643e-09
ENSG00000123843	C4BPB	725	675.036969131822	-0.29604155079298	3.98698136536519e-05
ENSG00000115946	PNO1	56902	1026.57854226326	-0.295946729526867	3.75176247907499e-08
ENSG00000186480	INSIG1	3638	1167.99108850209	-0.29551406087533	1.65804741522435e-06
ENSG00000228300	C19orf24	55009	790.100366096766	-0.29495328596083	0.00151505073924096
ENSG00000172840	PDP2	57546	268.00576712183	-0.294882532597679	0.00975445930038963
ENSG00000177410	ZFAS1	441951	1778.95229227464	-0.294251951391587	2.43800782144578e-09
ENSG00000187109	NAP1L1	4673	13127.8042391224	-0.293641414170144	1.61200872208304e-11
ENSG00000137692	DCUN1D5	84259	758.600804593647	-0.293294899858147	2.63143196903797e-05
ENSG00000171490	RSL1D1	26156	6014.2683377871	-0.293246935309458	2.74374930704166e-13
ENSG00000198720	ANKRD13B	124930	669.038227478641	-0.293067612281281	0.000830756885231508
ENSG00000160124	CCDC58	131076	905.5418166818	-0.2930542876142	8.44134685330486e-06
ENSG00000110195	FOLR1	2348	5256.59730257221	-0.293041924095871	2.48295122060295e-06
ENSG00000181744	DIPK2A	205428	447.178599872436	-0.292949529288489	0.00143029329372008
ENSG00000101150	TPD52L2	7165	3331.14717364577	-0.292909612891754	2.80167291174997e-05
ENSG00000128923	MINDY2	54629	492.175352110175	-0.292857944461946	0.000412518427336442
ENSG00000214160	ALG3	10195	2168.76140994265	-0.292783876129413	0.000340234110411485
ENSG00000140988	RPS2	6187	21519.5078225596	-0.292580397067695	2.78192542558185e-07
ENSG00000124275	MTRR	4552	3000.08576575872	-0.292560000529859	1.93063977293638e-14
ENSG00000003989	SLC7A2	6542	338.077216005159	-0.291945938596165	0.00079346544433468
ENSG00000105676	ARMC6	93436	1250.53437875859	-0.29170762257518	2.62346785111952e-06
ENSG00000185049	NELFA	7469	557.454807087138	-0.291574748151382	0.0013305744505786
ENSG00000126602	TRAP1	10131	5920.51337787065	-0.291568630036704	2.04397753009994e-08
ENSG00000028116	VRK2	7444	473.343349689345	-0.291522982627272	0.000358716291618649
ENSG00000163050	COQ8A	56997	709.639048220291	-0.290926519954339	1.79067122370833e-05
ENSG00000065268	WDR18	57418	930.675620749741	-0.290389451035295	0.000583936743368034
ENSG00000080608	PUM3	9933	2050.53213246109	-0.290167626462029	8.20383687692211e-10
ENSG00000166532	RIMKLB	57494	1406.62564631694	-0.290131308025951	5.92836680096591e-09
ENSG00000148187	MRRF	92399	1114.20221649182	-0.289693697626055	1.30607904501357e-07
ENSG00000170632	ARMC10	83787	354.148909441771	-0.289600500957708	0.000529166769510328
ENSG00000179115	FARSA	2193	3042.58485647555	-0.289462179947634	1.38250432318939e-07
ENSG00000051180	RAD51	5888	874.945302833512	-0.289236631239319	0.00131749948051816
ENSG00000173898	SPTBN2	6712	1151.08285333367	-0.289126527470729	1.72911555376118e-05
ENSG00000197961	ZNF121	7675	403.812077282741	-0.288784348442625	0.00819276489646815
ENSG00000005436	GCFC2	6936	427.014741719187	-0.288577328414175	0.00226779326285405
ENSG00000163283	ALPP	250	13221.005922096	-0.288448194536586	1.43649001285677e-09
ENSG00000139977	NAA30	122830	537.107926912467	-0.288353529075494	0.000891913339943431
ENSG00000132768	DPH2	1802	1253.42776345012	-0.288344374736734	3.85563404842014e-05
ENSG00000184363	PKP3	11187	729.034770441019	-0.288306351853514	0.00341164150640365
ENSG00000162599	NFIA	4774	779.652618815231	-0.287827975007409	8.46234817646822e-05
ENSG00000163710	PCOLCE2	26577	987.744248238805	-0.287616804752466	7.6341936707826e-08
ENSG00000171206	TRIM8	81603	688.370777497513	-0.286617601242722	7.13356924400353e-05
ENSG00000089048	ESF1	51575	1512.6530581467	-0.286570596429202	7.3781391082876e-08
ENSG00000132773	TOE1	114034	789.085232499247	-0.286412796182073	4.06414959695432e-05
ENSG00000105281	SLC1A5	6510	4694.02968806528	-0.286410815366387	1.92977505963492e-08
ENSG00000140854	KATNB1	10300	544.976182525917	-0.286382590007355	0.000287987790872247
ENSG00000153406	NMRAL1	57407	601.006816660002	-0.286136363697528	0.000341415279394697
ENSG00000186642	PDE2A	5138	3844.35988598111	-0.286109736914003	9.51823984412484e-06
ENSG00000136261	BZW2	28969	3255.99565382492	-0.285933042095156	5.58063372010916e-11
ENSG00000059573	ALDH18A1	5832	2647.74087284572	-0.285813892448636	6.10291804636991e-12
ENSG00000141258	SGSM2	9905	1171.48617600366	-0.285481289762693	2.27914110597646e-06
ENSG00000127540	UQCR11	10975	601.580845123813	-0.28541987893219	0.000199987203389098
ENSG00000156253	RWDD2B	10069	302.223117532801	-0.284915832081621	0.00112690128420627
ENSG00000106628	POLD2	5425	3304.62033999719	-0.284765753106522	2.45595631595969e-10
ENSG00000159131	GART	2618	3239.10574470406	-0.284335014183071	2.01452551229912e-10
ENSG00000105552	BCAT2	587	726.451776992764	-0.284308558100977	0.000216141772744385
ENSG00000135723	FHOD1	29109	672.031825302376	-0.28409952440397	5.04460591967547e-05
ENSG00000255717	SNHG1	23642	2427.65522872586	-0.283357519672655	0.000151671697111587
ENSG00000168395	ING5	84289	592.450056602612	-0.283148714734383	7.92678712645174e-05
ENSG00000145194	ECE2	9718	547.970785645989	-0.282902469173528	0.000930098211043104
ENSG00000183527	PSMG1	8624	1177.23305818695	-0.282754297011512	2.85567453674482e-07
ENSG00000087995	METTL2A	339175	391.495966090025	-0.282463538274326	0.000500465430117679
ENSG00000072756	TRNT1	51095	801.359114413267	-0.282229134125799	0.000131275940622761
ENSG00000197713	RPE	6120	977.988913642903	-0.281078039354296	3.3248582616731e-07
ENSG00000065183	WDR3	10885	3029.61788291699	-0.280797129245341	9.74395350501867e-10
ENSG00000164023	SGMS2	166929	803.148156488089	-0.28022693680975	1.13560759765503e-05
ENSG00000139405	RITA1	84934	531.279138335633	-0.279777975396206	0.000288919563150311
ENSG00000148334	PTGES2	80142	1923.39896407952	-0.279710264770251	0.00186341292173912
ENSG00000152894	PTPRK	5796	1497.80910759775	-0.27967323588804	7.14212206162736e-10
ENSG00000004455	AK2	204	4937.36907115822	-0.279508644268969	8.28843866169871e-12
ENSG00000112996	MRPS30	10884	2676.65616913964	-0.279229066247652	4.87702928774129e-10
ENSG00000148843	PDCD11	22984	2906.75599876408	-0.278753905621077	1.48432787675337e-10
ENSG00000077514	POLD3	10714	927.976745239376	-0.278682679455717	3.16192054125732e-05
ENSG00000113460	BRIX1	55299	5076.65757090913	-0.278658439699132	1.95580847645605e-07
ENSG00000112576	CCND3	896	1291.1169931403	-0.278635138430395	8.01493971545403e-06
ENSG00000143924	EML4	27436	1440.15319133355	-0.278499400882451	7.39989905984746e-09
ENSG00000122140	MRPS2	51116	2563.24348889455	-0.278178580572698	6.14577811016317e-05
ENSG00000148291	SURF2	6835	513.980169792246	-0.278100999172032	0.000922596777363954
ENSG00000083454	P2RX5	5026	354.656266103712	-0.278069155287479	0.000813777421638816
ENSG00000138381	ASNSD1	54529	1032.13236496158	-0.277960610376666	5.91360900822342e-06
ENSG00000085721	RRN3	54700	1564.22500074515	-0.277890032704229	8.45796237951194e-08
ENSG00000144401	METTL21A	151194	346.218238596675	-0.277766385289572	0.00329976898124356
ENSG00000188064	WNT7B	7477	359.140140670699	-0.277596359876162	0.00209904890226234
ENSG00000137942	FNBP1L	54874	720.502802691553	-0.277166117201241	0.000876582509942385
ENSG00000171310	CHST11	50515	212.599934521917	-0.276960059736335	0.0096889097692274
ENSG00000160072	ATAD3B	83858	1202.06727325314	-0.276939012011355	0.000480643001962369
ENSG00000188976	NOC2L	26155	3720.71355755914	-0.276834221891111	3.81120858603515e-08
ENSG00000149532	CPSF7	79869	2877.27421098839	-0.27682326665011	2.05425481543598e-13
ENSG00000155100	OTUD6B	51633	966.513667793999	-0.276150204645126	5.80958056045951e-06
ENSG00000163597	SNHG16	100507246	1176.90203771347	-0.275387985038776	0.000164878018411208
ENSG00000108788	MLX	6945	1697.74151099604	-0.275292188946039	8.95338516821336e-10
ENSG00000124784	RIOK1	83732	1660.89947575467	-0.275261792770104	6.23312623265325e-08
ENSG00000119912	IDE	3416	1368.83259454747	-0.274377812223215	2.56616991791878e-06
ENSG00000130816	DNMT1	1786	6195.64921310173	-0.274308008024011	2.16014227350274e-12
ENSG00000204634	TBC1D8	11138	445.476095759405	-0.27427903511248	0.00117561823183441
ENSG00000137841	PLCB2	5330	265.461139327091	-0.274086059098698	0.00568196888631301
ENSG00000164818	DNAAF5	54919	1374.53384292457	-0.274076430111381	8.47694903422949e-05
ENSG00000130713	EXOSC2	23404	1608.97671344156	-0.273488396938002	5.15347508052529e-07
ENSG00000108963	DPH1	1801	535.568012781578	-0.273476369380104	0.000159605733002135
ENSG00000183291	SELENOF	9403	3130.64639334238	-0.272925155212637	2.92012479168883e-13
ENSG00000146263	MMS22L	253714	558.754337057128	-0.272155474255197	0.000641754521805496
ENSG00000166165	CKB	1152	4485.94814324471	-0.271892003356247	0.000108925983968148
ENSG00000146072	TNFRSF21	27242	1136.41005602276	-0.27185788595664	3.64455132055545e-07
ENSG00000075790	BCAP29	55973	875.626921885455	-0.271850888784211	0.000123117342201884
ENSG00000127399	LRRC61	65999	653.513683352102	-0.271839440451434	0.00221742595057402
ENSG00000117543	DPH5	51611	543.572987701089	-0.271569904630742	0.000152972014043952
ENSG00000131153	GINS2	51659	1156.04456727892	-0.271086039922598	4.63591217473382e-05
ENSG00000138231	DBR1	51163	683.81428904645	-0.270509527307248	0.000154845409254416
ENSG00000233137	NA	NA	1065.59184343467	-0.27030952328548	2.18489855289153e-05
ENSG00000106415	GLCCI1	113263	709.823045575588	-0.270206797203144	0.000651606092018722
ENSG00000011007	ELOA	6924	1881.49157026509	-0.27009061578362	1.6728649059894e-08
ENSG00000119950	MXI1	4601	1058.06173321278	-0.269817791215698	5.47881264020178e-05
ENSG00000103175	WFDC1	58189	1041.34098546237	-0.269531655628021	0.000348831502288921
ENSG00000213339	QTRT1	81890	693.526873443278	-0.269416103576499	0.00063667830824877
ENSG00000110080	ST3GAL4	6484	789.941892653697	-0.269306610050675	1.77441046803407e-05
ENSG00000162337	LRP5	4041	3163.71754473476	-0.268984240312406	4.48091145030921e-06
ENSG00000196756	SNHG17	388796	615.767080982049	-0.268834214767594	0.00368200368357325
ENSG00000100029	PES1	23481	2848.87470548066	-0.268811604180235	2.04642298699533e-08
ENSG00000232956	SNHG15	285958	550.737998541408	-0.268267082351021	0.00499592205724768
ENSG00000128510	CPA4	51200	1449.77851461454	-0.267865661391706	8.05577176273651e-05
ENSG00000163528	CHCHD4	131474	483.308304901486	-0.267663246922645	0.000323881642980305
ENSG00000176208	ATAD5	79915	781.455844454689	-0.267105753835202	0.00220740124226845
ENSG00000148303	RPL7A	6130	29088.6025159538	-0.267037701559602	5.39422833629044e-19
ENSG00000115568	ZNF142	7701	557.535281991353	-0.266967463740799	0.00195639970755184
ENSG00000116133	DHCR24	1718	5993.49603266096	-0.266646713375683	3.27280232413539e-12
ENSG00000106991	ENG	2022	892.209196901596	-0.26661062681762	0.000168455200088684
ENSG00000099821	POLRMT	5442	1941.90188128511	-0.266274477101725	0.00020652887911346
ENSG00000096433	ITPR3	3710	2443.18668688643	-0.265507734602848	1.56295979620672e-07
ENSG00000234741	GAS5	60674	5864.24820714241	-0.265008688345417	4.91774836254637e-06
ENSG00000160886	LY6K	54742	2461.08484009253	-0.264759322391391	1.88363441797308e-06
ENSG00000132603	NIP7	51388	1862.77473338121	-0.264597329906474	5.15427665424858e-07
ENSG00000116984	MTR	4548	1113.11203174816	-0.26423194189091	0.000792353103159263
ENSG00000108773	KAT2A	2648	2728.86819005715	-0.264114718977127	4.07508071154432e-05
ENSG00000131368	MRPS25	64432	1291.07222378292	-0.263958012175257	2.20328123712894e-05
ENSG00000100104	SRRD	402055	572.447495157749	-0.263742156203493	0.000742806241244877
ENSG00000128567	PODXL	5420	3614.81816756433	-0.263741847192123	9.9738768820064e-14
ENSG00000154832	CXXC1	30827	643.886635968668	-0.263541706020969	0.000787225424725371
ENSG00000141696	P3H4	10609	1151.92074690172	-0.263483604019497	0.000306608144501258
ENSG00000067533	RRP15	51018	1963.28921330315	-0.263318966009369	3.95226165589521e-08
ENSG00000105186	ANKRD27	84079	1480.66298087761	-0.263298100882582	5.45321759683937e-07
ENSG00000144736	SHQ1	55164	446.112903687746	-0.263266045652978	0.0028904847523164
ENSG00000122643	NT5C3A	51251	1002.60921748117	-0.263068198273385	2.23468049766604e-05
ENSG00000150990	DHX37	57647	1298.65758920724	-0.263011978353614	0.000175645015819498
ENSG00000130826	DKC1	1736	6518.60411878725	-0.262977768527916	1.49080873089847e-12
ENSG00000100335	MIEF1	54471	988.085992739214	-0.262896381512913	4.36482681136409e-06
ENSG00000160208	RRP1B	23076	2855.22089797853	-0.262796417175693	1.67290179047617e-10
ENSG00000140284	SLC27A2	11001	2687.70029253749	-0.262186097898296	3.30968773392475e-08
ENSG00000067225	PKM	5315	46905.1905279571	-0.261903176048838	4.12160842759442e-26
ENSG00000188211	NCR3LG1	374383	1080.87060677308	-0.26183859151493	0.000103809623552531
ENSG00000126878	AIF1L	83543	1026.06980353488	-0.261805949409392	3.13476955395561e-05
ENSG00000112759	SLC29A1	2030	1484.76634902186	-0.26179560252545	0.000591897560454657
ENSG00000137819	PAQR5	54852	405.80149793679	-0.261721805411621	0.00347509704496737
ENSG00000204227	RING1	6015	792.554241931156	-0.261278604260598	0.000593115949962089
ENSG00000148335	NTMT1	28989	1160.99834948054	-0.261040909919521	0.000411943951630999
ENSG00000115053	NCL	4691	24819.4076462485	-0.261011479852274	1.95767709997513e-08
ENSG00000037241	RPL26L1	51121	980.44567154946	-0.260868893686139	4.28467911682153e-05
ENSG00000174371	EXO1	9156	1624.29252793054	-0.260772721585228	1.864985396106e-05
ENSG00000136933	RABEPK	10244	876.249511397808	-0.260586311562309	8.21279384136402e-05
ENSG00000181751	C5orf30	90355	610.239894015518	-0.260414240546373	9.6000781709073e-05
ENSG00000142949	PTPRF	5792	5235.59785478984	-0.260299193328189	3.64079026818215e-07
ENSG00000103202	NME4	4833	989.85248064524	-0.259885960678926	0.00904566808414189
ENSG00000140983	RHOT2	89941	1088.59706304003	-0.259597335287659	0.00198613340362458
ENSG00000105821	DNAJC2	27000	2217.91050903341	-0.259473442064264	1.18508599522114e-06
ENSG00000173621	LRFN4	78999	1986.45288122544	-0.259469065660972	0.00449831291490089
ENSG00000196372	ASB13	79754	435.480238921449	-0.259242454471259	0.00558748671210998
ENSG00000138041	NA	NA	2449.77077061458	-0.259172708905788	9.96024846293662e-08
ENSG00000035681	NSMAF	8439	1021.12084310931	-0.258980575217621	9.68908524859181e-07
ENSG00000156697	UTP14A	10813	1626.08105910057	-0.258945742108525	4.02823835316723e-07
ENSG00000100714	MTHFD1	4522	2926.6392836011	-0.258888753281819	1.49493673494755e-09
ENSG00000101811	CSTF2	1478	1187.77565568119	-0.258831222414449	4.77881129599137e-07
ENSG00000078369	GNB1	2782	6087.87437738989	-0.258235353056731	6.60880940627534e-18
ENSG00000152256	PDK1	5163	560.756398708711	-0.258083634352506	0.00165144057763998
ENSG00000164346	NSA2	10412	2235.96480309022	-0.25798206042057	7.87471083396355e-08
ENSG00000105677	TMEM147	10430	1137.2799251437	-0.257794245360038	6.24479337323544e-06
ENSG00000118600	RXYLT1	10329	344.150231642978	-0.257516420992761	0.00697186624066262
ENSG00000116747	TROVE2	6738	1433.81151294718	-0.257467739399502	6.37502459788836e-05
ENSG00000157827	FMNL2	114793	1067.63814922375	-0.257430415725103	0.00015129999189482
ENSG00000153395	LPCAT1	79888	3615.69721333204	-0.257350089794917	1.29576591840688e-08
ENSG00000153187	HNRNPU	3192	16395.6247134807	-0.257344415201079	1.47780005404435e-16
ENSG00000136868	SLC31A1	1317	830.12694402956	-0.257042265685412	0.000407969454638332
ENSG00000155438	NIFK	84365	2117.82090076244	-0.257028438040923	3.30968773392475e-08
ENSG00000088205	DDX18	8886	3633.91308681973	-0.256781042431064	3.04408445907019e-09
ENSG00000065150	IPO5	3843	7780.53341381342	-0.256591626214085	7.14212206162736e-10
ENSG00000117597	UTP25	27042	1248.90566097365	-0.256481664271294	0.000179948094488571
ENSG00000125656	CLPP	8192	1152.08401943714	-0.256478934627057	0.00187404473784443
ENSG00000134324	LPIN1	23175	790.271846682413	-0.256449391683239	0.00057117863861752
ENSG00000141101	NOB1	28987	1466.06606002833	-0.255996787403325	8.71829038022172e-08
ENSG00000165732	DDX21	9188	10572.3904913925	-0.255756695474169	2.15311947024809e-13
ENSG00000015171	ZMYND11	10771	1517.35465256193	-0.255470445917129	7.19933806615552e-06
ENSG00000070950	RAD18	56852	816.740016010254	-0.254931871652016	2.27505039830062e-05
ENSG00000103064	SLC7A6	9057	4268.94507741839	-0.254643967099335	2.67799950348047e-12
ENSG00000106348	IMPDH1	3614	2609.80368121641	-0.254494529037412	2.53631571667455e-06
ENSG00000127666	TICAM1	148022	756.553942975461	-0.254281439232775	0.00246541484398275
ENSG00000166595	CIAO2B	51647	689.505755725306	-0.254146055596364	0.000211145201581871
ENSG00000169714	CNBP	7555	8079.84327891307	-0.254072118514117	5.41617097142545e-14
ENSG00000020256	ZFP64	55734	374.59805479369	-0.254006004836469	0.00292994151792726
ENSG00000104131	EIF3J	8669	6066.40177823435	-0.254003462552745	1.97334704787362e-08
ENSG00000163389	POGLUT1	56983	346.474297429761	-0.253964202231203	0.0022732672409541
ENSG00000176978	DPP7	29952	1864.75739754693	-0.252986019887143	0.00646912669694682
ENSG00000118655	DCLRE1B	64858	593.642269787619	-0.252794999510446	0.00324216684571418
ENSG00000116096	SPR	6697	521.897601364261	-0.252705519185675	0.000673511903291748
ENSG00000174173	TRMT10C	54931	1695.48061716816	-0.252679285131762	1.18517110634435e-07
ENSG00000112578	BYSL	705	870.444359082358	-0.252481953499655	0.000459207753145078
ENSG00000153574	RPIA	22934	532.358279633938	-0.252278443788269	0.000456336417782909
ENSG00000131652	THOC6	79228	1125.24305065663	-0.252254117198909	4.14349901515444e-05
ENSG00000204713	TRIM27	5987	1445.69091507846	-0.252208005845148	5.05388615578314e-06
ENSG00000101680	LAMA1	284217	3191.48655652866	-0.252150600191312	0.000103450066028848
ENSG00000065057	NTHL1	4913	452.704773730619	-0.252040765066682	0.00541163764305264
ENSG00000138780	GSTCD	79807	430.258060223747	-0.25181230466278	0.00318481898048267
ENSG00000109971	HSPA8	3312	60635.1313058825	-0.251508889218925	1.69181299603443e-15
ENSG00000185238	PRMT3	10196	1654.89777045999	-0.250991608842661	1.22082910473782e-06
ENSG00000182934	SRPRA	6734	1923.32771300786	-0.250989166962594	5.03790026599748e-09
ENSG00000102554	KLF5	688	2038.23464753179	-0.250978958407237	8.79867931880182e-10
ENSG00000136270	TBRG4	9238	2211.14643545765	-0.25093560611049	3.53432073845775e-05
ENSG00000143811	PYCR2	29920	769.100589825012	-0.250914064914128	0.000615098062946341
ENSG00000109113	RAB34	83871	2270.9970047038	-0.25055662340831	8.37393826602455e-10
ENSG00000146223	RPL7L1	285855	3491.3660542491	-0.25044883859998	3.65790790009181e-11
ENSG00000139793	MBNL2	10150	1525.81720595966	-0.250059320400005	1.23673678106206e-05
ENSG00000204991	SPIRE2	84501	576.919585732367	-0.24940372217932	0.0082286296788874
ENSG00000186184	POLR1D	51082	614.871481644867	-0.249170955184522	0.000270989616348381
ENSG00000110660	SLC35F2	54733	1080.303373722	-0.249142604864797	3.02759485410276e-05
ENSG00000172819	RARG	5916	650.385269225029	-0.249038308756775	9.92185485481948e-05
ENSG00000111602	TIMELESS	8914	2845.71072772104	-0.249025381289394	3.33156173303238e-08
ENSG00000090621	PABPC4	8761	5419.10467570459	-0.248328230813201	1.90135511707454e-16
ENSG00000180198	RCC1	1104	4295.02327650883	-0.248209407758034	1.31609756978669e-16
ENSG00000069998	HDHD5	27440	1104.04107970464	-0.24815302570898	0.000538574748614293
ENSG00000102854	MSLN	10232	1592.78217592705	-0.247887278899726	0.00019119786359543
ENSG00000121966	CXCR4	7852	1586.59559152519	-0.247771234006568	4.55192399619389e-05
ENSG00000100462	PRMT5	10419	4108.51351536139	-0.247646820569631	5.64977409081734e-10
ENSG00000198917	SPOUT1	51490	1130.82607259197	-0.247643306636419	0.000172124543904461
ENSG00000249859	PVT1	5820	777.33287664918	-0.247551052795901	0.000730861620891041
ENSG00000167842	MIS12	79003	987.736840722571	-0.247468078032867	0.000980758256514179
ENSG00000104643	MTMR9	66036	482.595772106925	-0.247035470442702	0.00957582748228836
ENSG00000114503	NCBP2	22916	2004.920786264	-0.246997523492097	1.59187103733129e-07
ENSG00000080345	RIF1	55183	2718.25087963372	-0.246840425670784	7.32854954062567e-05
ENSG00000173145	NOC3L	64318	1433.65814004696	-0.24678266940257	3.82194924300598e-07
ENSG00000177707	NECTIN3	25945	987.665864344515	-0.246690965324481	0.00041465893297622
ENSG00000035141	FAM136A	84908	2012.09208282016	-0.246232528095748	7.28443492949326e-09
ENSG00000213160	KLHL23	151230	726.564419498764	-0.246148842431424	0.000131864187027461
ENSG00000111300	NAA25	80018	1505.75056790813	-0.245934636437691	8.56254233162298e-05
ENSG00000135446	CDK4	1019	3962.89208931934	-0.245747434748157	1.89669655390119e-10
ENSG00000103353	UBFD1	56061	2031.78956133021	-0.245742389863885	2.77786025249304e-07
ENSG00000158050	DUSP2	1844	436.897801193969	-0.245741115757307	0.00784796736406437
ENSG00000144895	EIF2A	83939	2942.4759483664	-0.24504730499447	1.40654895807383e-07
ENSG00000086712	TXLNG	55787	1608.98076092949	-0.244819330695215	1.29834711558285e-06
ENSG00000134419	RPS15A	6210	1634.72280671219	-0.24460565473997	0.000127701527180595
ENSG00000080822	CLDND1	56650	719.693459047839	-0.244527181817945	0.00270416153567109
ENSG00000133818	RRAS2	22800	767.813057457522	-0.244464939781346	0.000422880398575326
ENSG00000123064	DDX54	79039	3193.67327240823	-0.244358418695052	3.13476955395561e-05
ENSG00000170448	NFXL1	152518	501.445424456259	-0.244216206873137	0.00221423872637096
ENSG00000132646	PCNA	5111	5107.53851225944	-0.243979467792349	5.99569710590947e-06
ENSG00000136271	DDX56	54606	1837.72339928946	-0.243540906559606	4.30674975430233e-06
ENSG00000115368	WDR75	84128	2336.96852712916	-0.243439769660007	1.12566672765282e-06
ENSG00000107937	GTPBP4	23560	4233.54984600988	-0.242950871848345	1.68369658014024e-08
ENSG00000149658	YTHDF1	54915	1857.77560257997	-0.242915095659154	4.98109948486545e-08
ENSG00000112658	SRF	6722	2417.1083763598	-0.242369816864795	3.02604105280657e-06
ENSG00000137124	ALDH1B1	219	3552.94812531748	-0.242303068422566	1.5936292133588e-11
ENSG00000189306	RRP7A	27341	681.022051490609	-0.242267858660315	0.00037143324059176
ENSG00000119986	AVPI1	60370	1457.62069789893	-0.242217707841162	5.83438909042351e-05
ENSG00000144867	SRPRB	58477	2208.86094701921	-0.242118630205943	4.94554437442926e-05
ENSG00000167112	TRUB2	26995	1408.89905506082	-0.242116257340401	0.000132641458979136
ENSG00000163295	ALPI	248	4221.3847423875	-0.242111134120721	1.22514089110341e-05
ENSG00000109606	DHX15	1665	5884.57236219461	-0.242099671572741	1.77539531088152e-12
ENSG00000001084	GCLC	2729	1265.12940419655	-0.242007567789902	3.18669291639337e-05
ENSG00000186416	NKRF	55922	1701.48992441876	-0.241811963803504	1.20374436790077e-07
ENSG00000141753	IGFBP4	3487	2173.50336636113	-0.241470795495172	5.54991967039098e-06
ENSG00000138434	ITPRID2	6744	4511.55867144531	-0.241449477168441	1.53049124347374e-13
ENSG00000251022	THAP9-AS1	100499177	666.589376360173	-0.241443905429019	0.000217992745773853
ENSG00000126261	UBA2	10054	4754.71843594102	-0.241417564655375	6.39738902216112e-13
ENSG00000159593	NAE1	8883	2677.35944849701	-0.241197655573988	2.61108069335369e-08
ENSG00000143376	SNX27	81609	945.094522797651	-0.24116917334094	0.00132968213481216
ENSG00000133103	COG6	57511	376.970498590398	-0.241071539201865	0.00879914058469348
ENSG00000178921	PFAS	5198	4037.07055122123	-0.240556327824142	5.35050777792274e-07
ENSG00000173465	SSSCA1	10534	573.003984050824	-0.240539409472626	0.00161601840929327
ENSG00000109133	TMEM33	55161	1336.94495943527	-0.240425120639465	4.89870445814909e-07
ENSG00000165684	SNAPC4	6621	844.542342907839	-0.24005649513786	0.00236317409862231
ENSG00000127564	PKMYT1	9088	1600.47998491355	-0.239859609187332	0.00861724179366052
ENSG00000140332	TLE3	7090	1643.2182970912	-0.239549415774051	0.000124164043305499
ENSG00000130119	GNL3L	54552	830.427023158074	-0.239485127180108	0.00308849967841355
ENSG00000006625	GGCT	79017	982.266000965243	-0.239075696678796	4.00098405202906e-05
ENSG00000188313	PLSCR1	5359	559.813395001271	-0.238941958864197	0.009651732734215
ENSG00000149313	AASDHPPT	60496	1089.72584023136	-0.23892968593359	0.000878432318975347
ENSG00000128050	PAICS	10606	7989.01080619667	-0.23861424446989	8.08487634924107e-11
ENSG00000130707	ASS1	445	7710.1174343396	-0.238512771927391	1.46008140164502e-06
ENSG00000141698	NT5C3B	115024	830.193318761683	-0.23848637817474	0.000133745700650123
ENSG00000009335	UBE3C	9690	3827.00066449218	-0.238366731627524	1.54457165780695e-09
ENSG00000196455	PIK3R4	30849	1371.42330968441	-0.238253748689265	0.000111862615400194
ENSG00000185163	DDX51	317781	529.098437146208	-0.237888500232567	0.00126452929096278
ENSG00000136813	ECPAS	23392	2025.46807359022	-0.237883621857281	3.74201989748373e-07
ENSG00000018699	TTC27	55622	944.870445954437	-0.237141900673901	0.000257577499885131
ENSG00000100219	XBP1	7494	1978.30341280503	-0.23711034969037	9.25260855410675e-08
ENSG00000226479	TMEM185B	79134	716.36432226511	-0.236814719060986	0.00404619854995282
ENSG00000164338	UTP15	84135	810.867554307061	-0.236794646694145	0.000602305684244211
ENSG00000070061	ELP1	8518	1101.22570362792	-0.236610751180335	5.52885172898672e-05
ENSG00000106263	EIF3B	8662	8256.10261008914	-0.236554834899929	5.70897566521284e-12
ENSG00000139163	ETNK1	55500	1293.25548126718	-0.236537460242798	0.000318322859068281
ENSG00000121481	RNF2	6045	594.461845618252	-0.236418112324452	0.000910719793518681
ENSG00000113048	MRPS27	23107	3432.6798591517	-0.236124196445054	3.36661487953166e-10
ENSG00000178802	MPI	4351	563.424390573122	-0.23596209875628	0.00145849024265134
ENSG00000144381	HSPD1	3329	25477.6146060598	-0.235888461316457	3.72281880234162e-08
ENSG00000101220	C20orf27	54976	1154.41915636164	-0.235858994352045	0.000801945699061192
ENSG00000148300	REXO4	57109	1250.70439015755	-0.23578024605917	3.14363366718118e-05
ENSG00000166348	USP54	159195	542.255253453512	-0.235733075793268	0.00266995180372338
ENSG00000132780	NASP	4678	4994.51711292402	-0.235251932585639	1.58495936061061e-05
ENSG00000167962	ZNF598	90850	2042.17522783468	-0.234961340680836	0.000711093489084872
ENSG00000196950	SLC39A10	57181	2824.22681957922	-0.234787208333064	0.000162279585070334
ENSG00000123737	EXOSC9	5393	1048.6243483209	-0.234774087258936	8.29803394049365e-05
ENSG00000136379	ABHD17C	58489	542.764504098796	-0.234495268373809	0.00188209580557852
ENSG00000169251	NMD3	51068	2643.04100089118	-0.234477392667363	0.000225869397380369
ENSG00000224531	SMIM13	221710	1425.97518817019	-0.234315068016916	0.000936374831666577
ENSG00000183751	TBL3	10607	989.712881231287	-0.234056865708274	0.00140762216226484
ENSG00000164164	OTUD4	54726	1804.76899385471	-0.234044925141253	2.38702395045475e-05
ENSG00000196139	AKR1C3	8644	511.250572796263	-0.233758054854904	0.00498954374478994
ENSG00000147676	MAL2	114569	1147.42135004357	-0.233732630525076	1.37820659646888e-05
ENSG00000150776	NKAPD1	55216	592.977870302197	-0.233683878606409	0.00176064297509232
ENSG00000166965	RCCD1	91433	843.088661480532	-0.233634010097367	0.000269111719394537
ENSG00000138758	SEPT11	55752	2834.66620879556	-0.233623672255447	2.46813508952649e-07
ENSG00000213585	VDAC1	7416	5147.20221449573	-0.233475938200401	2.79192058194737e-09
ENSG00000103326	CAPN15	6650	1317.80231998088	-0.233347084719207	0.00404127106255909
ENSG00000161547	SRSF2	6427	7294.23937949894	-0.233286135256078	4.89859600420571e-13
ENSG00000121057	AKAP1	8165	1424.17198255	-0.233192185777916	1.11521781234659e-06
ENSG00000145632	PLK2	10769	2581.7517004486	-0.23312638670981	1.30873889417018e-08
ENSG00000165660	ABRAXAS2	23172	772.794000416991	-0.232952113616398	0.00140594836450027
ENSG00000141384	TAF4B	6875	1059.80916516469	-0.23266384488567	0.000667765774948799
ENSG00000161999	JMJD8	339123	1265.13748165249	-0.232602969979741	0.000693570087413447
ENSG00000013573	DDX11	1663	787.076643105186	-0.232059219074197	0.00206573825161389
ENSG00000147905	ZCCHC7	84186	597.087842517567	-0.231922584350235	0.000464425875274507
ENSG00000132600	PRMT7	54496	1348.32897402438	-0.231873870920808	5.83135834340715e-05
ENSG00000107262	BAG1	573	2462.44865522228	-0.231821971946607	1.86766990904198e-05
ENSG00000130204	TOMM40	10452	4230.43095576031	-0.231738622570916	0.000101347150055712
ENSG00000168924	LETM1	3954	847.603287511086	-0.231584437800358	0.000150486694770868
ENSG00000162194	LBHD1	79081	642.654445760143	-0.231558782940216	0.000198399904981109
ENSG00000242265	PEG10	23089	2953.57136284312	-0.231341927644833	1.99106101896883e-07
ENSG00000170027	YWHAG	7532	8715.69444642691	-0.231341220658699	2.12892708545871e-09
ENSG00000163629	PTPN13	5783	517.808834142281	-0.230999788118813	0.00595757900943858
ENSG00000055044	NOP58	51602	4756.72092789263	-0.230807998945803	9.13814734550907e-08
ENSG00000140181	NA	NA	425.587723155761	-0.230767121088165	0.00968557354950972
ENSG00000126457	PRMT1	3276	4500.51725311426	-0.230410101934403	8.59977409266547e-08
ENSG00000131473	ACLY	47	11269.9357763391	-0.229716505665097	1.84442618823742e-14
ENSG00000179409	GEMIN4	50628	2456.22060882505	-0.229296306783407	2.89192786777058e-06
ENSG00000156502	SUPV3L1	6832	1196.42250479584	-0.229204464526555	1.10200471897029e-05
ENSG00000145919	BOD1	91272	1222.2230205618	-0.229054530109457	0.000632302652170329
ENSG00000170903	MSANTD4	84437	464.851982658001	-0.228711231448079	0.00344226249062012
ENSG00000107331	ABCA2	20	1462.46109435959	-0.228593282594671	0.0009619844333246
ENSG00000096060	FKBP5	2289	1270.70782326273	-0.228018065628556	0.000193927879963721
ENSG00000198604	BAZ1A	11177	3451.91751062203	-0.227687207205944	6.55108560378641e-07
ENSG00000006530	AGK	55750	748.081426817966	-0.227543118727466	0.000648949033853567
ENSG00000145220	LYAR	55646	1096.25047657756	-0.227421902627109	0.0019328691113991
ENSG00000070814	TCOF1	6949	5078.19319665631	-0.226936217609111	2.94249065294573e-07
ENSG00000164430	CGAS	115004	477.387420307422	-0.226846435631887	0.0081455258235693
ENSG00000133027	PEMT	10400	595.07326159427	-0.226835497495249	0.00621474499523384
ENSG00000021762	OSBPL5	114879	554.301208633243	-0.226719727691368	0.00243104533147354
ENSG00000165283	STOML2	30968	1892.45927904527	-0.226386496002303	6.93668374792761e-06
ENSG00000155115	GTF3C6	112495	877.18611570941	-0.226188044498443	0.000723603690038344
ENSG00000179241	LDLRAD3	143458	1219.28746218687	-0.226007068231386	7.77912285947776e-05
ENSG00000124571	XPO5	57510	2867.12803033283	-0.225940180353665	2.23351863392178e-06
ENSG00000160957	RECQL4	9401	1089.07284671187	-0.225740069442262	0.00435374168956189
ENSG00000135480	KRT7	3855	12148.8037413479	-0.225089095164766	0.00011733844549555
ENSG00000196428	TSC22D2	9819	773.509670694851	-0.225010706214435	0.00177559601646459
ENSG00000159692	CTBP1	1487	1316.80598430724	-0.224689745464623	0.000315937434842727
ENSG00000180817	PPA1	5464	3316.39545928951	-0.224092339879404	3.4311706993161e-10
ENSG00000163026	WDCP	80304	444.230556360949	-0.224024002115047	0.00646912669694682
ENSG00000171497	PPID	5481	1062.86549738319	-0.223997290310929	0.000257924753232994
ENSG00000070756	PABPC1	26986	22664.7012408524	-0.223727525381601	2.79484581844171e-10
ENSG00000167775	CD320	51293	1308.7704400484	-0.223281386591985	0.00212656578143506
ENSG00000127824	TUBA4A	7277	1158.43033695756	-0.223089644796588	0.000315937434842727
ENSG00000067182	TNFRSF1A	7132	954.784676188283	-0.222962552860328	0.00154471706357874
ENSG00000198931	APRT	353	1966.26551827165	-0.2226321414347	0.00168448499402707
ENSG00000204371	EHMT2	10919	1937.96463284209	-0.222455586416563	8.30410596943865e-05
ENSG00000037757	MRI1	84245	739.135038139195	-0.222221586673925	0.00157173922870997
ENSG00000108651	UTP6	55813	2089.73753874063	-0.222086925975227	1.49520959544352e-05
ENSG00000147454	SLC25A37	51312	610.6786328066	-0.222040532082857	0.00208453108866351
ENSG00000197858	GPAA1	8733	1883.22719373054	-0.221947222277914	0.00909577653157675
ENSG00000177542	SLC25A22	79751	917.748895783398	-0.221814428915469	0.00270707188533192
ENSG00000084774	CAD	790	4497.31212389676	-0.221541197791818	1.65966699974065e-05
ENSG00000149089	APIP	51074	551.941155548304	-0.221111062086836	0.00632021283585198
ENSG00000105364	MRPL4	51073	1994.82822526827	-0.220926980305239	0.00197708823691779
ENSG00000161011	SQSTM1	8878	16392.0419534261	-0.220878216771005	2.37387542996171e-05
ENSG00000215021	PHB2	11331	2752.37965405447	-0.220864348145902	6.11685898660407e-07
ENSG00000142089	IFITM3	10410	3718.24784449121	-0.220847068150244	0.00827465013701413
ENSG00000114023	FAM162A	26355	842.306088365695	-0.220457504190706	0.000256308076341219
ENSG00000115875	SRSF7	6432	4452.20586892055	-0.220383295406887	1.88640392833831e-09
ENSG00000068097	HEATR6	63897	638.245267905805	-0.219998944754944	0.00458977159706622
ENSG00000004399	PLXND1	23129	1696.79058093409	-0.219918696141508	0.00114502789909863
ENSG00000163785	RYK	6259	1894.0059321322	-0.219707662104237	6.93932961716064e-07
ENSG00000152990	ADGRA3	166647	1277.1760544012	-0.219507125597525	1.09577809798566e-05
ENSG00000147955	SIGMAR1	10280	2971.13236775918	-0.21877066111017	2.86344406505719e-05
ENSG00000148339	SLC25A25	114789	1058.38189089421	-0.218653543569228	0.000807238863117287
ENSG00000118777	ABCG2	9429	591.56245785606	-0.218530205618151	0.00880938281460527
ENSG00000012171	SEMA3B	7869	1358.52115814864	-0.218498247939621	0.00741959016274406
ENSG00000101911	PRPS2	5634	1492.59132048278	-0.218396765733097	8.49091694568467e-05
ENSG00000174306	ZHX3	23051	552.514889226216	-0.218212020732829	0.00519268850928615
ENSG00000227057	WDR46	9277	1364.3216859769	-0.218068191952759	0.000295466342402491
ENSG00000267427	NA	NA	1069.2141242495	-0.217962478824848	0.000182264941174188
ENSG00000139154	AEBP2	121536	1898.43410278664	-0.217860555177605	3.93864350188481e-07
ENSG00000129484	PARP2	10038	1197.85657176434	-0.21767566118765	3.48083843202444e-05
ENSG00000203668	CHML	1122	3921.33517446787	-0.217506084886052	6.4031700536848e-06
ENSG00000100591	AHSA1	10598	4296.71668170767	-0.217432128624631	2.87007323809481e-06
ENSG00000180667	YOD1	55432	1079.91543017532	-0.217427640385579	0.00124631915037892
ENSG00000170385	SLC30A1	7779	2197.33124290908	-0.217037551084831	0.000126301549913878
ENSG00000183605	SFXN4	119559	679.418693641464	-0.216958283148704	0.00997876553525794
ENSG00000122884	P4HA1	5033	1287.98678213033	-0.216919596681296	4.20235648517906e-05
ENSG00000140479	PCSK6	5046	739.73735381248	-0.216892012777525	0.000854176678512008
ENSG00000125912	NCLN	56926	3042.87723170454	-0.216760490919629	0.0037637768591888
ENSG00000171763	SPATA5L1	79029	730.124097204281	-0.216608823069363	0.00046603760517116
ENSG00000069869	NEDD4	4734	1729.46833940398	-0.21654427644281	7.32921986051812e-05
ENSG00000159228	CBR1	873	859.684967286445	-0.216510883883626	0.00168448499402707
ENSG00000052802	MSMO1	6307	655.993770464215	-0.216400517445147	0.00823534689475592
ENSG00000100934	SEC23A	10484	2605.42485883551	-0.216247390112183	0.000497714751617426
ENSG00000185686	PRAME	23532	715.878686697457	-0.216152788079898	0.00214389245986975
ENSG00000143256	PFDN2	5202	1889.16696222314	-0.216145002729723	3.95644694379712e-05
ENSG00000115350	POLE4	56655	599.507383095873	-0.216096240952276	0.00837134935478033
ENSG00000174748	RPL15	6138	9176.84919123299	-0.215869474660168	6.15231588390182e-06
ENSG00000072134	EPN2	22905	719.124173549881	-0.215684078138399	0.00192267516172957
ENSG00000239672	NME1	4830	2092.70285101032	-0.215462632597576	9.96024846293662e-08
ENSG00000142634	EFHD2	79180	3684.52857125235	-0.215376511879735	0.00105284294890263
ENSG00000166012	TAF1D	79101	3521.86886212403	-0.215309689333138	3.41905373069194e-05
ENSG00000137337	MDC1	9656	1760.4327632225	-0.215173599832143	0.000107850585936241
ENSG00000174547	MRPL11	65003	1848.45508756783	-0.21517141155918	1.82810371753824e-05
ENSG00000197312	DDI2	84301	1249.53076420966	-0.214724820142955	0.000742234022367345
ENSG00000137770	CTDSPL2	51496	1936.99318662416	-0.21471403965632	0.0001597902538414
ENSG00000164934	DCAF13	25879	1771.78188676167	-0.214702819672143	1.96095721355262e-05
ENSG00000033050	ABCF2	10061	3479.64931888132	-0.214697921201827	2.51188434517231e-08
ENSG00000136875	PRPF4	9128	1465.07869407989	-0.214074457614073	2.90848722538332e-06
ENSG00000115207	GTF3C2	2976	2275.21261491029	-0.214047040602483	1.23673678106206e-05
ENSG00000102910	LONP2	83752	1125.97275094115	-0.213858763451483	7.50188485216147e-05
ENSG00000100364	KIAA0930	23313	851.863337245194	-0.213653756662119	0.00198644313128841
ENSG00000131981	LGALS3	3958	1769.42479888968	-0.213397594033026	8.49611312047105e-06
ENSG00000182899	RPL35A	6165	9152.06100945899	-0.213140642842543	1.42079810565488e-08
ENSG00000119616	FCF1	51077	1447.79118026121	-0.213022273267582	7.38844126208978e-05
ENSG00000164649	CDCA7L	55536	1733.01136628111	-0.212929871744392	1.04368094625157e-05
ENSG00000172500	FIBP	9158	1843.75278523762	-0.212678181127975	0.000141160906422272
ENSG00000110911	SLC11A2	4891	2092.42669676598	-0.212653304067424	0.00061921865886225
ENSG00000121579	NAA50	80218	6866.33444032185	-0.212428261919956	1.18481433769981e-08
ENSG00000073060	SCARB1	949	4220.01005936624	-0.21231883030201	5.05054481116054e-06
ENSG00000104915	STX10	8677	815.974975085514	-0.212139909515897	0.00199221204902716
ENSG00000095303	PTGS1	5742	4794.19997352155	-0.212095642446124	4.15998439230106e-05
ENSG00000120686	UFM1	51569	794.005127969683	-0.211679774801369	0.00155844719325714
ENSG00000183943	PRKX	5613	567.960058866694	-0.211492613085389	0.00303474189794215
ENSG00000006695	COX10	1352	590.24950438054	-0.211405228016611	0.00175941702263337
ENSG00000120800	UTP20	27340	2373.93919146008	-0.211303816664649	0.000880668618788221
ENSG00000071994	PDCD2	5134	698.516970980125	-0.211265308783289	0.00196094347468901
ENSG00000130935	NOL11	25926	2651.96275956204	-0.21125320507673	5.43339563001207e-07
ENSG00000117174	ZNHIT6	54680	1342.08437712417	-0.211177836302056	0.00138528269707237
ENSG00000163191	S100A11	6282	5572.54524653458	-0.210673690072705	5.13563627448869e-08
ENSG00000096384	HSP90AB1	3326	55179.6592503345	-0.210664735226662	4.51347616491833e-09
ENSG00000132275	RRP8	23378	611.860236197574	-0.210239351302428	0.00710188284006413
ENSG00000141456	PELP1	27043	3633.10862429151	-0.210095439752231	6.95380440433332e-05
ENSG00000184752	NDUFA12	55967	1052.89291347416	-0.209915567558648	0.00306626724960186
ENSG00000174446	SNAPC5	10302	760.211404255865	-0.209911155678678	0.0044705511172495
ENSG00000049130	KITLG	4254	1347.76849227636	-0.209719954760307	0.00055823666354441
ENSG00000139197	PEX5	5830	682.473899534497	-0.20899133267919	0.00429363358010741
ENSG00000107679	PLEKHA1	59338	617.025259147659	-0.208812911245791	0.00169529126565135
ENSG00000143319	ISG20L2	81875	1710.29403770752	-0.208789258773934	9.85667145399967e-06
ENSG00000053372	MRTO4	51154	2440.49908537717	-0.208462613463193	0.000103450066028848
ENSG00000119285	HEATR1	55127	3970.47946759465	-0.208392480431139	2.57574567515382e-05
ENSG00000185201	IFITM2	10581	1446.74263644685	-0.208318264922169	0.00927494373150639
ENSG00000105447	GRWD1	83743	1165.98043983938	-0.20803031013898	0.000189273150923565
ENSG00000084623	EIF3I	8668	3900.06652695806	-0.207956664069217	1.36594224803381e-06
ENSG00000136045	PWP1	11137	2121.46492602866	-0.207868836270723	0.000331251383856707
ENSG00000150054	MPP7	143098	1892.91240712699	-0.207721753708994	1.88037347352828e-05
ENSG00000176619	LMNB2	84823	6813.21766887253	-0.207716944035517	1.68106499040432e-06
ENSG00000059588	TARBP1	6894	1179.3574711553	-0.207502685769876	0.00011080173938332
ENSG00000124383	MPHOSPH10	10199	1432.84504041148	-0.207167561056021	0.00177716969446971
ENSG00000067334	DNTTIP2	30836	2955.10338648897	-0.206859309798602	8.36937172374868e-08
ENSG00000006744	ELAC2	60528	2952.01059008769	-0.206641353914993	3.33957446235229e-07
ENSG00000152270	PDE3B	5140	1242.04604465497	-0.206433941461688	0.000818315718665323
ENSG00000134602	STK26	51765	3931.05298680922	-0.206051919740937	8.52311526318913e-08
ENSG00000165156	ZHX1	11244	1542.50231857674	-0.206033063020323	0.000227133516983362
ENSG00000106344	RBM28	55131	1413.22465907957	-0.205962316329348	0.000741777376223768
ENSG00000198000	NOL8	55035	1305.9163157982	-0.205689443554738	0.000342019057814708
ENSG00000163754	GYG1	2992	725.383999996788	-0.205577467943331	0.00261270384809485
ENSG00000140391	TSPAN3	10099	2737.84420973852	-0.205529633123351	1.22688735290402e-06
ENSG00000125648	SLC25A23	79085	1197.245961127	-0.205396754095989	0.00347500201680142
ENSG00000204856	FAM216A	29902	811.290001628666	-0.205040676566285	0.00730802148372416
ENSG00000134758	RNF138	51444	1007.92101786449	-0.204945923796182	0.00220810407379753
ENSG00000198431	TXNRD1	7296	30743.6952352324	-0.204884530208698	9.13301097183926e-08
ENSG00000104823	ECH1	1891	931.813511173949	-0.20450395673189	0.00199447110612568
ENSG00000179051	RCC2	55920	5917.62121348121	-0.204501583073102	3.44815794229485e-10
ENSG00000135297	MTO1	25821	644.248666480073	-0.204480604065812	0.00790410917196927
ENSG00000156471	PTDSS1	9791	3400.44946903362	-0.204377866921813	7.53518872229618e-10
ENSG00000100413	POLR3H	171568	1020.17410530252	-0.204292533346367	0.0010488704889869
ENSG00000258890	CEP95	90799	835.642090526125	-0.204145383024662	0.0011487220423508
ENSG00000095139	ARCN1	372	3486.24434470341	-0.204073729620392	1.03469111766456e-07
ENSG00000106591	MRPL32	64983	910.589294149663	-0.204025035427042	0.00684266764150564
ENSG00000072274	TFRC	7037	20640.1884179374	-0.20387215789117	0.00010900009862318
ENSG00000165688	PMPCA	23203	2032.92663241513	-0.203662901212335	0.000688713115284055
ENSG00000126749	EMG1	10436	975.559306776481	-0.203516711490954	0.00057751490714834
ENSG00000148426	PROSER2	254427	1159.24484185556	-0.203432834901705	0.000880532488545647
ENSG00000149100	EIF3M	10480	4690.44101908737	-0.203219612243695	1.6209473529213e-05
ENSG00000103266	STUB1	10273	1070.47865201414	-0.203086570997574	0.00223908451240778
ENSG00000167085	PHB	5245	4152.66869383776	-0.203012517694337	3.52995506028992e-07
ENSG00000263563	UBBP4	23666	1331.41606226111	-0.202960303632823	0.00554144427298826
ENSG00000169813	HNRNPF	3185	7527.34626916602	-0.202908710986677	2.42670678246192e-10
ENSG00000136816	TOR1B	27348	757.730088439072	-0.202614818673363	0.00379366585544972
ENSG00000135940	COX5B	1329	1776.918958429	-0.202078449189133	0.000670645189368719
ENSG00000164941	INTS8	55656	687.76438930621	-0.201963422630239	0.00454907258636356
ENSG00000138821	SLC39A8	64116	631.810287698027	-0.201584874918412	0.00731621761767725
ENSG00000143569	UBAP2L	9898	10723.7025941799	-0.201399147684799	2.08274528424283e-05
ENSG00000181163	NPM1	4869	29448.7451773863	-0.201161424694558	0.000229035153523958
ENSG00000165704	HPRT1	3251	2410.56839023577	-0.201078141260403	5.75659816207106e-06
ENSG00000154122	ANKH	56172	2101.12262348472	-0.200633576527007	2.32635606407052e-07
ENSG00000075618	FSCN1	6624	6480.77776975625	-0.200499565603692	0.0047139861679425
ENSG00000155463	OXA1L	5018	2101.89564522118	-0.200485852930916	0.000144844799621715
ENSG00000162980	ARL5A	26225	906.992345579109	-0.200277458948465	0.00176569107089737
ENSG00000172292	CERS6	253782	1545.95226888433	-0.199905600879044	0.000364989205084718
ENSG00000111142	METAP2	10988	3479.14616891327	-0.199566585877267	5.06445910322957e-07
ENSG00000114098	ARMC8	25852	837.469190036916	-0.199450579561552	0.00412427489373377
ENSG00000164024	METAP1	23173	1729.40542404166	-0.199384067773411	1.75192749289741e-05
ENSG00000109586	GALNT7	51809	1419.87601228968	-0.199307838488794	0.000830444727227923
ENSG00000159199	ATP5MC1	516	1846.06035015711	-0.199140021367707	3.08023282913604e-05
ENSG00000105197	TIMM50	92609	1584.80361980858	-0.199057629396341	0.000402838309098846
ENSG00000157193	LRP8	7804	1612.42368126812	-0.198898725528773	1.07215005558761e-05
ENSG00000122786	CALD1	800	11453.2038832455	-0.198798689564151	1.79528762567685e-07
ENSG00000168906	MAT2A	4144	6572.01022199607	-0.198747934931291	0.00010591152126125
ENSG00000139637	C12orf10	60314	989.039456608737	-0.198570930777614	0.00676182397796038
ENSG00000119446	RBM18	92400	787.231338372593	-0.198016588956472	0.00199447110612568
ENSG00000116120	FARSB	10056	1116.47909695452	-0.1979107519453	0.000120065710656002
ENSG00000110108	TMEM109	79073	2778.06744353826	-0.197866556551177	0.000107815645851892
ENSG00000160285	LSS	4047	651.924106450065	-0.197733498129677	0.00602761851843635
ENSG00000174915	PTDSS2	81490	722.276754542079	-0.197451303396991	0.00449831291490089
ENSG00000109180	OCIAD1	54940	1812.36572699832	-0.197107509052334	7.96546994489714e-05
ENSG00000131469	RPL27	6155	11847.4866808314	-0.196945222714083	8.37393826602455e-10
ENSG00000165819	METTL3	56339	996.823346775717	-0.196705967289683	0.000459893407976312
ENSG00000135829	DHX9	1660	11606.9815899678	-0.196458763957874	4.57362636135715e-08
ENSG00000105220	GPI	2821	8237.99425677215	-0.196139923873471	3.58056977207976e-05
ENSG00000115484	CCT4	10575	7839.80117581072	-0.196092635886906	1.29078045188515e-07
ENSG00000132507	EIF5A	1984	22202.3714032806	-0.195516790564024	2.13633216320952e-09
ENSG00000117411	B4GALT2	8704	1591.29409819983	-0.19548387768898	0.00168203644063981
ENSG00000130024	PHF10	55274	1707.51857614431	-0.195375598546835	0.0001597902538414
ENSG00000152642	GPD1L	23171	830.401590203992	-0.195339663293949	0.00444891703898357
ENSG00000123505	AMD1	262	2898.48931032332	-0.195271147060118	2.34619704781609e-07
ENSG00000093009	CDC45	8318	839.226366370533	-0.195208892827287	0.00927494373150639
ENSG00000117395	EBNA1BP2	10969	4163.26164206002	-0.195185081548345	5.75659816207106e-06
ENSG00000135316	SYNCRIP	10492	7351.36998304885	-0.194620414003801	1.93603712600653e-07
ENSG00000119408	NEK6	10783	662.445271894363	-0.194567583754408	0.00482201070953988
ENSG00000089234	BRAP	8315	560.428779172657	-0.194481655248693	0.00711741115259933
ENSG00000111640	GAPDH	2597	58354.787922851	-0.194225978961966	1.08169455544704e-10
ENSG00000197498	RPF2	84154	846.269735199787	-0.194020298742306	0.00188352783118274
ENSG00000198554	WDHD1	11169	1073.75145327033	-0.193901533579485	0.00541460823313889
ENSG00000100814	CCNB1IP1	57820	1011.74166584917	-0.193761795126919	0.00151784178681114
ENSG00000242372	EIF6	3692	2338.69371672058	-0.193690425018724	1.75192749289741e-05
ENSG00000089094	KDM2B	84678	761.651811444959	-0.193264381478925	0.00535464201614107
ENSG00000105202	FBL	2091	5227.39434274037	-0.193046773402779	2.42524352884828e-07
ENSG00000180992	MRPL14	64928	981.390492283536	-0.192912390023577	0.00463153768660009
ENSG00000068120	COASY	80347	3181.27473900326	-0.192859775358822	3.00901724700704e-05
ENSG00000197451	HNRNPAB	3182	5439.4137495547	-0.192571724057955	1.20188436059803e-06
ENSG00000173227	SYT12	91683	1256.88676363863	-0.192360722109322	0.00710188284006413
ENSG00000138031	ADCY3	109	1216.53454645435	-0.192340964368821	0.00128536609812856
ENSG00000167670	CHAF1A	10036	2264.89500395389	-0.192205198210023	0.000590658071214622
ENSG00000164168	TMEM184C	55751	863.925898717686	-0.192102921404688	0.00101809194069456
ENSG00000197905	TEAD4	7004	873.752677060897	-0.192034488443449	0.00812379508958623
ENSG00000090339	ICAM1	3383	2030.14326230487	-0.191736527974689	6.49134402667614e-05
ENSG00000231074	HCG18	414777	637.461769558162	-0.191657421189876	0.00231627399366311
ENSG00000100941	PNN	5411	4445.51623344478	-0.191364272549582	3.5416896831613e-05
ENSG00000100644	HIF1A	3091	7324.18364007212	-0.191281455921191	2.24503539858269e-06
ENSG00000171492	LRRC8D	55144	1227.58611369543	-0.190991484061121	5.04460591967547e-05
ENSG00000110107	PRPF19	27339	6737.34129221796	-0.190745867956904	4.86485704910201e-10
ENSG00000147679	UTP23	84294	1125.97219668976	-0.190696428003568	0.00131815375395765
ENSG00000100316	RPL3	6122	18721.5898589624	-0.190643814714801	1.03775455213028e-08
ENSG00000109320	NFKB1	4790	1711.67290941287	-0.190432912171518	0.000262977664679707
ENSG00000159063	ALG8	79053	1694.86070109893	-0.190170492273383	2.53205808810081e-05
ENSG00000175931	UBE2O	63893	1447.98460784484	-0.190025370279815	0.000585345435246815
ENSG00000049541	RFC2	5982	1137.80618150203	-0.189967535121884	0.00303474189794215
ENSG00000108592	FTSJ3	117246	2126.45766536941	-0.18954373256017	1.10214291693813e-05
ENSG00000163468	CCT3	7203	19051.4883405528	-0.189518981768458	6.24908343565448e-07
ENSG00000115107	STEAP3	55240	1248.41392659039	-0.189488990952961	0.00182515715608755
ENSG00000074319	TSG101	7251	962.018609048705	-0.189370320945761	0.000779087526639265
ENSG00000067057	PFKP	5214	3227.13160309708	-0.189315524958666	0.000265647982034932
ENSG00000108578	BLMH	642	2085.78757088918	-0.188972274093659	0.00016474155336258
ENSG00000102804	TSC22D1	8848	4404.48537067673	-0.188361406514108	7.10441587856509e-05
ENSG00000118965	WDR35	57539	776.536861357745	-0.188221222954811	0.00913356231998719
ENSG00000105176	URI1	8725	1466.87380429978	-0.188138054492627	0.000109724060251649
ENSG00000037474	NSUN2	54888	9992.57415511508	-0.187974176113407	2.73630973914382e-13
ENSG00000115970	THADA	63892	704.529814388603	-0.187837332961559	0.00891578381649556
ENSG00000197958	RPL12	6136	15358.0670389165	-0.187805936394239	0.000227740479787936
ENSG00000204370	SDHD	6392	1085.07952894823	-0.18723359862063	0.00461949697321879
ENSG00000132405	TBC1D14	57533	1131.3681148583	-0.186900168938149	0.0010645535666445
ENSG00000065427	KARS	3735	5492.60678256438	-0.18659653376802	6.21308388695289e-07
ENSG00000104635	SLC39A14	23516	4948.32270336685	-0.186512215285971	1.26556804071243e-05
ENSG00000111669	TPI1	7167	10608.1263346035	-0.186279364923972	4.36928453917356e-08
ENSG00000100504	PYGL	5836	1706.69478343257	-0.186028844923676	0.000322721471760378
ENSG00000149480	MTA2	9219	4118.6265881418	-0.185849984912281	9.92364118239065e-07
ENSG00000134987	WDR36	134430	1617.9256621681	-0.185838014085954	0.00142125336237969
ENSG00000095319	NUP188	23511	7762.69070635073	-0.185682291530136	1.24715088684588e-05
ENSG00000132199	ENOSF1	55556	1284.03747841694	-0.185369296492432	0.00172706921288784
ENSG00000085872	CHERP	10523	2049.49055952861	-0.185001028933255	0.00539525160973945
ENSG00000130159	ECSIT	51295	737.990305502644	-0.184994222479127	0.00632021283585198
ENSG00000119900	OGFRL1	79627	1099.54335081882	-0.184891100553825	0.00377300438690876
ENSG00000132676	DAP3	7818	4039.03544447107	-0.184839954188242	7.06748266552015e-06
ENSG00000161813	LARP4	113251	3474.13247604256	-0.184740207687523	0.000125877561377506
ENSG00000104320	NBN	4683	2223.69079405486	-0.184489582949463	0.000651442946636919
ENSG00000141401	IMPA2	3613	1643.33660963246	-0.184437168995375	0.00252717912634113
ENSG00000166200	COPS2	9318	2833.19411798335	-0.184170223288383	4.97736738704533e-05
ENSG00000135632	SMYD5	10322	691.526180921642	-0.184029774280959	0.00228868501354848
ENSG00000148841	ITPRIP	85450	1156.6482022598	-0.183800302539469	0.00114502789909863
ENSG00000070404	FSTL3	10272	2418.85085060955	-0.18344747019813	0.000423374116107528
ENSG00000179091	CYC1	1537	4966.5035126948	-0.182567622015958	0.00632021283585198
ENSG00000119705	SLIRP	81892	1160.46298961409	-0.182418770707249	0.00694230216006696
ENSG00000184792	OSBP2	23762	1657.91962749159	-0.182220905879372	0.000624293159067495
ENSG00000135218	CD36	948	1662.50590594858	-0.182179403802392	2.61162047449941e-05
ENSG00000126226	PCID2	55795	2762.95786607355	-0.18214495978113	3.54185302307013e-05
ENSG00000160714	UBE2Q1	55585	3087.47963986107	-0.182070950001847	0.000158777043916168
ENSG00000142541	RPL13A	23521	19494.0999542574	-0.181877733604091	2.66523304779228e-07
ENSG00000154518	ATP5MC3	518	2942.92514785696	-0.18173362595223	0.000301256752588208
ENSG00000149485	FADS1	3992	7285.36863491877	-0.181351034321765	1.49542302099722e-09
ENSG00000175061	LRRC75A-AS1	125144	9124.90313170447	-0.180969015606911	5.75887483835502e-07
ENSG00000132142	NA	NA	3271.68536634735	-0.180502520362559	0.00272772059837204
ENSG00000071564	TCF3	6929	4599.85397323453	-0.18049797019952	0.00389391708590588
ENSG00000104872	PIH1D1	55011	1199.78615287327	-0.180284668309956	0.000816399634201335
ENSG00000184983	NDUFA6	4700	777.797731689202	-0.17935354831803	0.00710188284006413
ENSG00000184009	ACTG1	71	102873.224696839	-0.179265260952768	5.6809968121243e-06
ENSG00000161956	SENP3	26168	940.980245272961	-0.179208866643601	0.00679925240396862
ENSG00000147224	PRPS1	5631	4654.72134061213	-0.178681925772523	1.30278168339158e-06
ENSG00000167635	ZNF146	7705	2296.93122444397	-0.178145244092705	0.000765304477572545
ENSG00000136888	ATP6V1G1	9550	1671.96446764978	-0.178136665892213	0.00115362403187629
ENSG00000146701	MDH2	4191	3664.2494635704	-0.177898207941122	0.00242173604259331
ENSG00000157483	MYO1E	4643	5018.06783699536	-0.177461459947346	3.28444435015064e-06
ENSG00000147155	EBP	10682	1694.1152540502	-0.177351187393858	0.00159360727262993
ENSG00000089195	TRMT6	51605	842.437597386297	-0.177217858877238	0.00274695940007135
ENSG00000156026	MCU	90550	1284.25523065545	-0.177099525124917	0.00138819591026835
ENSG00000156976	EIF4A2	1974	8318.51871293136	-0.176646741117511	2.73894438966404e-05
ENSG00000116991	SIPA1L2	57568	926.897439893368	-0.176499139038733	0.00339663116871963
ENSG00000103423	DNAJA3	9093	1575.39165315306	-0.176427210341793	0.00109419383066957
ENSG00000143294	PRCC	5546	2081.78059745702	-0.176391546177469	7.14435830449032e-05
ENSG00000140395	WDR61	80349	1447.07894649027	-0.176216548408548	0.000736847708254152
ENSG00000138443	ABI2	10152	1012.04431217167	-0.176198341001959	0.000918027144451705
ENSG00000048828	FAM120A	23196	5747.9395063848	-0.176195599964235	1.06440273445174e-07
ENSG00000206418	RAB12	201475	1195.05750492869	-0.17606411602052	0.000627724672738308
ENSG00000112319	EYA4	2070	918.932714894311	-0.175575538792357	0.00537516270542647
ENSG00000099901	RANBP1	5902	3872.35833968362	-0.175476472566807	0.00207670538072415
ENSG00000168066	SF1	7536	7511.0318005779	-0.175390642949077	4.50370862755264e-08
ENSG00000004779	NDUFAB1	4706	1435.38652416449	-0.175343279635906	0.00082318597219635
ENSG00000029725	RABEP1	9135	2921.76930445856	-0.175188744775612	0.00176064297509232
ENSG00000007923	DNAJC11	55735	2215.62620580464	-0.174866276990727	0.00037096605811958
ENSG00000164163	ABCE1	6059	4864.72417221465	-0.174860035096937	0.000291770270051358
ENSG00000008394	MGST1	4257	3607.49743948019	-0.174724769225697	2.57606546253787e-05
ENSG00000007038	PRSS21	10942	2300.58310805583	-0.174337962169486	8.28378115425416e-05
ENSG00000174851	YIF1A	10897	1382.61086802522	-0.174116408654338	0.00238025315090574
ENSG00000170889	RPS9	6203	7671.53053897074	-0.174106527972163	0.000333101682278374
ENSG00000143106	PSMA5	5686	3545.70719522262	-0.174054562983673	0.0024914777308071
ENSG00000116898	MRPS15	64960	1501.70779896926	-0.173782248173039	0.0073028276100977
ENSG00000101407	TTI1	9675	1424.33326135279	-0.173319172407561	0.000347259098390597
ENSG00000182117	NOP10	55505	2113.52458299501	-0.173279535573074	0.00169470264152531
ENSG00000121039	RDH10	157506	1434.14609022986	-0.173168735159325	0.00124631915037892
ENSG00000162521	RBBP4	5928	3207.94882750356	-0.1730122188778	0.00176569107089737
ENSG00000174444	RPL4	6124	40809.2630352033	-0.172908813776958	2.71090463585013e-13
ENSG00000104529	EEF1D	1936	8788.23946555504	-0.17273928407684	0.00322461729945736
ENSG00000124193	SRSF6	6431	4508.68765677721	-0.17271232559398	5.39396276324596e-06
ENSG00000138685	FGF2	2247	2556.41752679828	-0.172669000821437	0.00115261471678808
ENSG00000152558	TMEM123	114908	5529.75185405563	-0.172624285337686	2.45962904504725e-05
ENSG00000100664	EIF5	1983	4354.73837440671	-0.172411033741653	8.77964111916505e-07
ENSG00000128708	HAT1	8520	2304.33355267649	-0.172256720478919	0.00154569675180653
ENSG00000151576	QTRT2	79691	1618.58764208338	-0.172089640842449	0.000112519998801822
ENSG00000198843	SELENOT	51714	1358.48355311634	-0.171765181162484	0.000950992144718814
ENSG00000121060	TRIM25	7706	1684.55933887756	-0.17151272592526	5.90816273297283e-05
ENSG00000101146	RAE1	8480	1959.75182299551	-0.171287702152444	0.0002129831512252
ENSG00000132153	DHX30	22907	3960.73901812964	-0.171205568185307	0.000139569033915045
ENSG00000172809	RPL38	6169	4974.50196482293	-0.171185761204351	7.64018929725665e-06
ENSG00000165006	UBAP1	51271	2164.99000346984	-0.171108901299273	5.29631654566424e-05
ENSG00000196154	S100A4	6275	8624.4198281798	-0.170184485493377	0.000868359819292531
ENSG00000204628	RACK1	10399	19832.7874158994	-0.170069394707972	2.3973001577505e-09
ENSG00000155189	AGPAT5	55326	1581.7257067974	-0.17000477997982	0.00279604893117018
ENSG00000101166	PRELID3B	51012	3189.88495473774	-0.169735151825638	0.000198789869366175
ENSG00000077312	SNRPA	6626	2335.31199193184	-0.169733729019754	0.000977565784345159
ENSG00000136450	SRSF1	6426	9679.75859242915	-0.16972896897509	7.82449165095426e-07
ENSG00000118515	SGK1	6446	6556.78534583512	-0.169636926451018	0.000539242916431001
ENSG00000064102	INTS13	55726	2650.1382903646	-0.169377569410603	0.000159217194656205
ENSG00000144021	CIAO1	9391	1267.86896039928	-0.169002059939338	0.000865321300479646
ENSG00000148688	RPP30	10556	825.111503801379	-0.168856187723212	0.00923883629719065
ENSG00000106078	COBL	23242	2328.72418567712	-0.168452798964803	0.000217992745773853
ENSG00000090273	NUDC	10726	3769.24321912809	-0.168387415381414	0.000805890760634914
ENSG00000176142	TMEM39A	55254	1165.14333418807	-0.168115221812227	0.00196045008132578
ENSG00000100216	TOMM22	56993	1465.12205000866	-0.167841990862014	0.00697186624066262
ENSG00000017260	ATP2C1	27032	3235.80251256332	-0.167514607005377	0.000537739938759419
ENSG00000101294	HM13	81502	2513.93104445093	-0.167440308217295	0.000994712333250866
ENSG00000174100	NA	NA	1725.91526721532	-0.167125368702165	0.00272420458224073
ENSG00000083845	RPS5	6193	7285.83266868108	-0.167016626404386	0.00423347627742198
ENSG00000164587	RPS14	6208	10307.7943818402	-0.16697673874758	6.02726594589739e-05
ENSG00000131174	COX7B	1349	2970.319695277	-0.166861980985605	0.00202216836584446
ENSG00000080824	HSP90AA1	3320	55424.3408278503	-0.166791275835787	6.48817771399463e-06
ENSG00000104613	INTS10	55174	2180.5056556272	-0.166579644930287	0.00124964644510032
ENSG00000168259	DNAJC7	7266	2970.43994472419	-0.166363658087319	8.50102244874077e-05
ENSG00000149554	CHEK1	1111	1245.5545846695	-0.166258107668799	0.00637517481593345
ENSG00000114120	SLC25A36	55186	2172.80747246085	-0.165967219016781	0.00055823666354441
ENSG00000138363	ATIC	471	2930.01662871953	-0.16579689853025	0.000518903560418564
ENSG00000104611	SH2D4A	63898	1418.78663798261	-0.165715014129908	0.00150339827096401
ENSG00000109861	CTSC	1075	2006.55265226528	-0.165498659649402	0.00115362403187629
ENSG00000165672	PRDX3	10935	5186.09627112904	-0.165295323037813	0.00479000959836746
ENSG00000169180	XPO6	23214	4675.06142681668	-0.165153510228444	3.27089960081291e-05
ENSG00000099817	POLR2E	5434	3403.96267367397	-0.164999449568072	0.00123877563795661
ENSG00000119812	FAM98A	25940	1802.42459261111	-0.164878350633809	8.69649501059063e-05
ENSG00000102978	POLR2C	5432	1400.68721814223	-0.1643317777738	0.000262957644003161
ENSG00000081154	PCNP	57092	3707.25990473247	-0.16426306903968	4.04038972526778e-05
ENSG00000114942	EEF1B2	1933	7472.21328300317	-0.163931100963411	3.95002302692228e-05
ENSG00000139343	SNRPF	6636	2052.51382351414	-0.163929382840914	0.00623272346941814
ENSG00000071082	RPL31	6160	8743.09623319249	-0.163700318238071	0.000321873836005517
ENSG00000060688	SNRNP40	9410	1606.82679690694	-0.163218057316712	0.00318017166128754
ENSG00000169139	UBE2V2	7336	1916.4788590627	-0.163165728036988	0.000687279436757429
ENSG00000146731	CCT6A	908	12065.3666502862	-0.162876643040651	1.44713036256698e-06
ENSG00000103429	BFAR	51283	1582.16849536113	-0.16283894075434	0.00150026757801983
ENSG00000149792	MRPL49	740	2355.22417440105	-0.16262890734509	0.00047375044155101
ENSG00000135932	CAB39	51719	949.338257329696	-0.162129740196685	0.00557024202884227
ENSG00000159111	MRPL10	124995	1324.20300989847	-0.161335606392645	0.0016499753088789
ENSG00000129116	PALLD	23022	3640.12249954536	-0.16116475884574	0.000358901737346452
ENSG00000135823	STX6	10228	1184.71179485902	-0.160693157222734	0.0087618504664498
ENSG00000148660	CAMK2G	818	869.730458724602	-0.160574722235464	0.00653020083225815
ENSG00000108829	LRRC59	55379	4848.69470519965	-0.160240618367147	5.04707181004982e-08
ENSG00000108639	SYNGR2	9144	1650.72967853358	-0.160133201165272	0.00419225014526086
ENSG00000108559	NUP88	4927	2423.15065342642	-0.159799781603614	0.000651601854549727
ENSG00000108671	PSMD11	5717	5433.00933443388	-0.159796669330927	3.44743515461471e-07
ENSG00000167114	SLC27A4	10999	1054.98916219729	-0.159652158174533	0.00799620807491633
ENSG00000187098	MITF	4286	1522.08072830318	-0.159583279986689	0.00177228863499931
ENSG00000169727	GPS1	2873	1669.85393921743	-0.159532872776239	0.00927494373150639
ENSG00000135624	CCT7	10574	8901.33275573148	-0.159508972930688	5.94820261845806e-07
ENSG00000095261	PSMD5	5711	2558.1886963362	-0.15922285190128	0.00875291730224491
ENSG00000144029	MRPS5	64969	1811.76772671012	-0.158153679186371	0.00342366855822155
ENSG00000142534	RPS11	6205	11930.5745709969	-0.157966425602926	0.000101594649842043
ENSG00000131051	RBM39	9584	6918.23471921043	-0.157835248174582	2.24412846861104e-08
ENSG00000100138	SNU13	4809	2648.45782165662	-0.157528486610675	0.00119770209395331
ENSG00000188846	RPL14	9045	6489.09037912594	-0.157450838890179	4.25476519650684e-05
ENSG00000198492	YTHDF2	51441	1826.09311096605	-0.157362908704324	0.0011546345666331
ENSG00000144713	RPL32	6161	9503.42892784473	-0.156929619450325	1.0947682507775e-08
ENSG00000174953	DHX36	170506	3032.63257302045	-0.156893170863058	0.00182515715608755
ENSG00000107949	BCCIP	56647	1530.52836955336	-0.156788032312065	0.00728423739692824
ENSG00000164062	APEH	327	2133.24756387954	-0.15661788961673	0.000649446953880759
ENSG00000177425	PAWR	5074	2724.37216207486	-0.156254025818868	0.0012493091059477
ENSG00000138442	WDR12	55759	1762.01854223123	-0.156189827882944	0.00116898910433819
ENSG00000068438	FTSJ1	24140	1231.80858821606	-0.155828572539921	0.00633733469747962
ENSG00000117592	PRDX6	9588	7935.7535261098	-0.155689327239184	0.000758532303883599
ENSG00000166033	HTRA1	5654	981.040959203776	-0.155489936518617	0.0093356505717955
ENSG00000145041	DCAF1	9730	2063.76494297505	-0.155071800914675	0.001010851154468
ENSG00000143162	CREG1	8804	1704.94268576163	-0.154814825651525	0.00470912716538295
ENSG00000156642	NPTN	27020	2933.24800361869	-0.154772089161092	3.94100925810128e-05
ENSG00000166888	STAT6	6778	2351.86861163152	-0.154627937884118	0.00181120525407921
ENSG00000105640	RPL18A	6142	7105.13793338474	-0.154529190568425	0.00856826704513283
ENSG00000169045	HNRNPH1	3187	14067.8825609706	-0.154496383013465	5.21091173135295e-07
ENSG00000147162	OGT	8473	4989.82372727985	-0.154408992131375	9.77544534933328e-05
ENSG00000092108	SCFD1	23256	1127.56502938037	-0.154377180346144	0.00486672917085287
ENSG00000112208	BAG2	9532	2795.40622211986	-0.154286062942866	0.00016638022559201
ENSG00000120992	LYPLA1	10434	1633.81591083851	-0.154198490800059	0.00682157291324186
ENSG00000119335	SET	6418	16824.0409553642	-0.154073133916672	9.3851200023741e-05
ENSG00000138095	LRPPRC	10128	7280.98074184919	-0.153962918385902	0.000651606092018722
ENSG00000091136	LAMB1	3912	6032.89170602657	-0.153362091795855	0.000119564389606555
ENSG00000185722	ANKFY1	51479	2474.58614726639	-0.153177965014471	0.00359884696794689
ENSG00000109919	MTCH2	23788	4171.80717385314	-0.153136119329703	0.000193932101539359
ENSG00000130147	SH3BP4	23677	1364.31508148388	-0.1530831817213	0.00685362161648563
ENSG00000146457	WTAP	9589	1647.58304138805	-0.152926742634305	0.0044782545819761
ENSG00000099812	MISP	126353	1444.47739122905	-0.152839528454879	0.00943373628740091
ENSG00000110917	MLEC	9761	3094.10845723832	-0.152795607476265	0.000202806652219039
ENSG00000104884	ERCC2	2068	2396.51162686259	-0.1527439614053	0.00324598971586188
ENSG00000103035	PSMD7	5713	3664.52163100197	-0.152720340749724	0.00240702397134322
ENSG00000110700	RPS13	6207	8866.65159932862	-0.152488719882458	0.000617135978388508
ENSG00000141510	TP53	7157	2249.39026072421	-0.152238422994861	0.00234118239215997
ENSG00000134697	GNL2	29889	1941.7693851125	-0.152101828644226	0.00314507335729352
ENSG00000005100	DHX33	56919	2595.88945841161	-0.151831131292895	0.001010851154468
ENSG00000166226	CCT2	10576	8598.38069846058	-0.151801854917734	0.000182264941174188
ENSG00000042429	MED17	9440	1629.84104229465	-0.15161871566833	0.00324216684571418
ENSG00000073008	PVR	5817	1647.32867389622	-0.15127214128236	0.00220816069128528
ENSG00000146729	NIPSNAP2	2631	1575.30094543677	-0.150864239290111	0.00790235073463163
ENSG00000070961	ATP2B1	490	3665.53070239681	-0.150666854842182	0.00232172746499601
ENSG00000150768	DLAT	1737	1518.08999322999	-0.149949627698576	0.0073028276100977
ENSG00000115942	ORC2	4999	1173.33961814235	-0.149648877378739	0.00727706315221066
ENSG00000181929	PRKAG1	5571	1870.15057378356	-0.149541741815728	0.000716970220887202
ENSG00000139746	RBM26	64062	2456.89911983208	-0.149428627236751	0.00123659252765597
ENSG00000115159	GPD2	2820	2181.29096367655	-0.149237271065563	0.00725005487935235
ENSG00000179632	MAF1	84232	2922.79341157493	-0.149089931611204	0.00725507933500644
ENSG00000103187	COTL1	23406	8436.01191346124	-0.148837773543679	0.00172010952132062
ENSG00000177885	GRB2	2885	1550.87293975022	-0.14846983573716	0.00142104372746597
ENSG00000225921	NOL7	51406	1915.81342232467	-0.147793935881234	0.00205792009394015
ENSG00000135269	TES	26136	2300.61714858872	-0.147684331275081	0.000326300422060542
ENSG00000206053	JPT2	90861	2660.57283196243	-0.147629020006658	0.00104296823370633
ENSG00000028310	BRD9	65980	1913.92303979019	-0.14735259602793	0.00993370030405394
ENSG00000170515	PA2G4	5036	5157.46784556139	-0.146984291290952	0.00564085723083197
ENSG00000152234	ATP5F1A	498	6530.36722066589	-0.146779176644051	0.00856826704513283
ENSG00000120438	TCP1	6950	8603.69530193083	-0.145861345204644	7.59465923069095e-05
ENSG00000052841	TTC17	55761	2103.12238882986	-0.145792358610826	0.00852845911881487
ENSG00000113716	HMGXB3	22993	1591.2350850138	-0.145485745114532	0.00582628019596621
ENSG00000105193	RPS16	6217	13262.3173601169	-0.145433328103382	5.97248336340641e-05
ENSG00000103194	USP10	9100	2844.04389779969	-0.145312340609135	0.000287457615840048
ENSG00000063244	U2AF2	11338	5838.291921268	-0.145026775887496	0.0037833003172433
ENSG00000159346	ADIPOR1	51094	3995.29036705584	-0.145006117354161	0.00209288432648809
ENSG00000174238	PITPNA	5306	2363.39667135854	-0.14491178019049	0.000649446953880759
ENSG00000104419	NDRG1	10397	2853.6492364182	-0.144821805077498	0.00573153119910464
ENSG00000188522	FAM83G	644815	1423.96668671006	-0.144508997612322	0.00652222815480513
ENSG00000165934	CPSF2	53981	2796.90730565019	-0.144452737592874	0.00263232804251692
ENSG00000171004	HS6ST2	90161	1984.64999758959	-0.144336086994197	0.0039161514247903
ENSG00000214078	CPNE1	8904	3007.49339504829	-0.144154542269411	0.00098696461834428
ENSG00000143570	SLC39A1	27173	5605.43250201385	-0.143999565901263	0.000455015926819281
ENSG00000111144	LTA4H	4048	2150.13108111221	-0.143938183478127	0.00244810034175266
ENSG00000112096	SOD2	6648	4115.9922785797	-0.143671474786697	0.00663396130057602
ENSG00000152556	PFKM	5213	3747.26327121709	-0.143172056115109	0.00446340837502415
ENSG00000163714	U2SURP	23350	4869.211522692	-0.142632967625485	0.00691553539826376
ENSG00000168872	DDX19A	55308	1397.11901006095	-0.142364681653199	0.00511428319721582
ENSG00000096063	SRPK1	6732	3879.25067163194	-0.142126128925801	0.000125877561377506
ENSG00000108298	RPL19	6143	27522.8281766774	-0.142121495303149	0.00213376822433537
ENSG00000091483	FH	2271	3035.42039566592	-0.141954227312313	0.00331233206238359
ENSG00000145592	RPL37	6167	28664.6086950954	-0.141809599236875	1.81076612897075e-06
ENSG00000108021	FAM208B	54906	4101.53530343102	-0.141597995944209	0.00198608657997143
ENSG00000197965	MPZL1	9019	4494.03120829359	-0.141589853302668	2.98241648234351e-05
ENSG00000144848	ATG3	64422	1894.2948416987	-0.141251876207709	0.00710937699200444
ENSG00000205339	IPO7	10527	15117.172852802	-0.141250452722632	0.000102028476618219
ENSG00000186815	TPCN1	53373	2738.14269228688	-0.141206252021432	0.00453501037800695
ENSG00000156482	RPL30	6156	10773.2685052837	-0.141022750845297	0.000122639997790622
ENSG00000077809	NA	NA	1702.94091586072	-0.140479498959404	0.00248748053996191
ENSG00000165458	INPPL1	3636	6867.70510453155	-0.140426730741327	0.00035862308659793
ENSG00000113013	HSPA9	3313	17370.9522940983	-0.140321609503028	7.86113511902089e-05
ENSG00000140350	ANP32A	8125	4754.94399721683	-0.140253412420637	0.00416379452041414
ENSG00000089157	RPLP0	6175	19032.6140580244	-0.139740837283233	5.06785476049592e-05
ENSG00000138018	SELENOI	85465	2136.31281429199	-0.139111188713007	0.00831460191581927
ENSG00000165629	ATP5F1C	509	3015.69654573438	-0.138929727909288	0.000926486757864556
ENSG00000147649	MTDH	92140	5537.67944072095	-0.138331587629915	0.000593115949962089
ENSG00000143418	CERS2	29956	5273.05494348747	-0.138268788617481	9.74071001754359e-05
ENSG00000183520	UTP11	51118	1761.86711988334	-0.138243932244663	0.00852845911881487
ENSG00000030066	NUP160	23279	11049.2287181018	-0.138239166640299	0.00119407940483401
ENSG00000177479	ARIH2	10425	2307.97860649115	-0.138144711401602	0.000886377942662278
ENSG00000163872	YEATS2	55689	1788.9446992064	-0.13806726128936	0.00393691109958833
ENSG00000185359	HGS	9146	1945.62005023471	-0.138014074629305	0.0069219656603184
ENSG00000184216	IRAK1	3654	5325.71847777532	-0.137866341867945	0.00869547052339768
ENSG00000179950	PUF60	22827	5331.97999081475	-0.137837800691381	0.004439628828493
ENSG00000151923	TIAL1	7073	1730.17939522309	-0.137782924495282	0.00197671028128242
ENSG00000114391	RPL24	6152	10930.4840852755	-0.137495440218795	0.000762363513126401
ENSG00000221983	UBA52	7311	6870.79658335757	-0.137484318466214	0.000161932974620923
ENSG00000187555	USP7	7874	3480.13323170251	-0.1374268312135	0.00756109301215786
ENSG00000108312	UBTF	7343	3711.18461310189	-0.136852525926746	0.00851689857885757
ENSG00000100796	PPP4R3A	55671	2351.59994594068	-0.136813188292155	0.00453501037800695
ENSG00000087191	PSMC5	5705	3648.99910060183	-0.136703949714975	0.000159841205062309
ENSG00000116679	IVNS1ABP	10625	2999.4906377022	-0.136631770575756	0.00538227456224638
ENSG00000044574	HSPA5	3309	18632.7728930518	-0.136502811259529	0.000115548912857749
ENSG00000090905	TNRC6A	27327	3084.13230413625	-0.136466031903217	0.00301691975765803
ENSG00000184640	SEPT9	10801	2822.80860193803	-0.136140195686983	0.000992472158457406
ENSG00000177954	RPS27	6232	8690.13261156535	-0.136112791875692	0.0016499753088789
ENSG00000110090	CPT1A	1374	2466.41563845933	-0.135803604046086	0.00329976898124356
ENSG00000138035	PNPT1	87178	3164.17017069479	-0.135538486746022	0.00321247037466799
ENSG00000177889	UBE2N	7334	1972.39047482323	-0.135211354258045	0.00946776035976907
ENSG00000132463	GRSF1	2926	4824.47131086787	-0.135107160713879	0.000234270400077536
ENSG00000130741	EIF2S3	1968	7851.64031192509	-0.134704764602479	9.04817436619454e-05
ENSG00000117394	SLC2A1	6513	2003.88400545443	-0.134670738282157	0.0060218057389856
ENSG00000133302	SLF1	84250	2236.23508660057	-0.133952047960603	0.00312926498803063
ENSG00000136522	MRPL47	57129	1552.54078974758	-0.133821773048786	0.00512403800572659
ENSG00000112081	SRSF3	6428	8789.63148362325	-0.133588520864724	0.000102862132302579
ENSG00000074201	CLNS1A	1207	3930.36893388465	-0.133026289653575	0.000896387222803803
ENSG00000147604	RPL7	6129	10212.3738310035	-0.132834903349759	0.0007696042565626
ENSG00000104408	EIF3E	3646	10547.1384717147	-0.132778659510198	0.00182069433045975
ENSG00000136448	NMT1	4836	4582.32643058955	-0.132105844698747	0.000165232800211252
ENSG00000131467	PSME3	10197	5662.64605886173	-0.131477487655858	0.00112948498840275
ENSG00000141030	COPS3	8533	3004.03971814631	-0.131417184456585	0.00598874529655097
ENSG00000100823	APEX1	328	4681.02527943171	-0.130551194784013	0.00031073296273981
ENSG00000113282	CLINT1	9685	3325.67511680303	-0.130242701792424	0.00195054990197926
ENSG00000173113	TRMT112	51504	2955.8973888862	-0.129802089824473	0.00397163413324831
ENSG00000135390	ATP5MC2	517	5771.54000432901	-0.129377693730293	0.00730239994022138
ENSG00000171793	CTPS1	1503	7174.0254675454	-0.129292924149785	0.000145270160999424
ENSG00000089053	ANAPC5	51433	2961.46378363529	-0.129267304588215	0.0012934555592896
ENSG00000113719	ERGIC1	57222	4646.14026691348	-0.128190988569676	0.000262977664679707
ENSG00000113407	TARS	6897	15181.4617789145	-0.127901314775156	0.000399259132816021
ENSG00000074696	HACD3	51495	4537.44905716481	-0.127608079434641	0.00229336363491146
ENSG00000134333	LDHA	3939	32960.0844746324	-0.127600832145948	0.000168155091556442
ENSG00000026508	CD44	960	10076.758581044	-0.127290697504448	0.000509903471234216
ENSG00000122406	RPL5	6125	19309.0321752313	-0.127279223596273	1.864985396106e-05
ENSG00000166441	RPL27A	6157	17743.0307351877	-0.126567558020328	0.00701346960295357
ENSG00000159377	PSMB4	5692	5085.00039438426	-0.126269083088736	0.00532069577601948
ENSG00000114867	EIF4G1	1981	20229.100224704	-0.125818159817723	0.00161525693124449
ENSG00000173726	TOMM20	9804	6321.9724989518	-0.125754406593662	0.000428093806110085
ENSG00000168090	COPS6	10980	2255.99710713863	-0.125743509570221	0.00542980438777946
ENSG00000116161	CACYBP	27101	4652.98412319939	-0.125499182365744	0.00541991469820227
ENSG00000013275	PSMC4	5704	2724.03133905007	-0.125314833847229	0.001590675088492
ENSG00000108256	NUFIP2	57532	5745.74733028395	-0.124653990641119	0.00896180033485764
ENSG00000007202	KIAA0100	9703	6269.67568813734	-0.124645532129816	0.00632173007184902
ENSG00000198146	ZNF770	54989	2712.97923840866	-0.124476982029676	0.00461206782841779
ENSG00000101444	AHCY	191	3908.14837872197	-0.12394813694985	0.00246700327183995
ENSG00000170144	HNRNPA3	220988	7530.00921300365	-0.123531867948371	0.00764320389833155
ENSG00000142864	SERBP1	26135	11949.009283275	-0.122092281931004	0.000563498142417639
ENSG00000049656	CLPTM1L	81037	6957.22037131223	-0.121985861990506	3.17309809005718e-05
ENSG00000151465	CDC123	8872	3264.36021152663	-0.121925606967755	0.000279167764431217
ENSG00000110321	EIF4G2	1982	32221.4175717301	-0.121880119422047	0.00100815151079814
ENSG00000154734	ADAMTS1	9510	4599.71356530962	-0.121548356626112	0.0047139861679425
ENSG00000137409	MTCH1	23787	3704.11616322076	-0.121008638433588	0.00948204616634046
ENSG00000101182	PSMA7	5688	4817.05276076161	-0.121001209809937	0.00644821441117158
ENSG00000186298	PPP1CC	5501	6464.5232281863	-0.12096675203482	0.00282273335088428
ENSG00000113643	RARS	5917	2800.41549546635	-0.119800240137488	0.00541991469820227
ENSG00000114686	MRPL3	11222	4721.91820430991	-0.119688615517782	0.000770814100117218
ENSG00000198755	RPL10A	4736	7243.85939180676	-0.119672085035189	0.0071874569650842
ENSG00000206527	HACD2	201562	5300.60207021945	-0.118709585108516	0.00357070342021175
ENSG00000124207	CSE1L	1434	11248.7022010083	-0.118662419253086	0.00151088474164693
ENSG00000060138	YBX3	8531	5562.87634112219	-0.118572300532414	0.00906547357691195
ENSG00000113360	DROSHA	29102	4358.45553959272	-0.117633066260122	0.00229744775023986
ENSG00000075856	SART3	9733	2123.04685385495	-0.115799746435374	0.00801593005889539
ENSG00000125691	RPL23	9349	15814.3923130357	-0.115066311903198	0.000230808436333136
ENSG00000183853	KIRREL1	55243	2420.84533871915	-0.11439398122226	0.00780173138132423
ENSG00000011304	PTBP1	5725	12850.5641794145	-0.113651310796213	0.00732947421238405
ENSG00000149273	RPS3	6188	25330.18763604	-0.111438335569066	0.00460983820158284
ENSG00000138347	MYPN	84665	3799.92639739803	-0.111220197625696	0.00926067222332631
ENSG00000110955	ATP5F1B	506	16876.5103759982	-0.110681242452896	0.00621474499523384
ENSG00000125166	GOT2	2806	4398.45359296716	-0.110040650368276	0.00902959295901594
ENSG00000166794	PPIB	5479	7385.91998296857	-0.110014009204021	0.00894127052160758
ENSG00000100353	EIF3D	8664	3826.82068083795	-0.109680928626987	0.00419036521709163
ENSG00000162923	WDR26	80232	2728.22808900269	-0.108584701820476	0.00433087884452138
ENSG00000086061	DNAJA1	3301	11729.8409971543	-0.107095517626088	0.00750893281223941
ENSG00000198034	RPS4X	6191	20551.2567687764	-0.105550436224984	0.000406486709783812
ENSG00000137154	RPS6	6194	24624.2160944791	-0.104446974640205	0.000863345719493397
ENSG00000131238	PPT1	5538	6639.04808217448	-0.0994636277491266	0.00551414138815357
ENSG00000113384	GOLPH3	64083	6063.46335482381	-0.0980811655365508	0.00180683252843968
ENSG00000100813	ACIN1	22985	4675.88086107934	-0.0971631381272574	0.00583924261827855
ENSG00000168439	STIP1	10963	11958.9004919259	-0.0964920393269789	0.00827465013701413
ENSG00000115758	ODC1	4953	6631.18143970896	-0.0941976662811327	0.00278570155609579
ENSG00000174437	ATP2A2	488	13008.6809715003	-0.0938400350594528	0.00987507350962584
ENSG00000074800	ENO1	2023	59397.4331620423	-0.0917824704543026	0.00308524557300489
ENSG00000092841	MYL6	4637	13732.307784506	0.107353496247323	0.00737969768258897
ENSG00000135046	ANXA1	301	4602.94759075983	0.108180706039182	0.00653165535706421
ENSG00000054118	THRAP3	9967	4008.12379923574	0.111385988716437	0.00531705550194764
ENSG00000116489	CAPZA1	829	6298.67421351957	0.114635797316437	0.00329976898124356
ENSG00000147065	MSN	4478	10460.8869788123	0.115864292144462	0.00278570155609579
ENSG00000111639	MRPL51	51258	3032.33357091795	0.118618253026175	0.00525815378386266
ENSG00000128595	CALU	813	11049.2657833876	0.119361974320364	0.00286539009829656
ENSG00000117868	ESYT2	57488	3998.14280253189	0.12020003129742	0.00056185274958536
ENSG00000069329	VPS35	55737	2950.89331124073	0.124302374300529	0.00792677227509967
ENSG00000143641	GALNT2	2590	8157.87422526516	0.124529629475926	0.00016638022559201
ENSG00000183255	PTTG1IP	754	1907.8651880651	0.124905988860428	0.00544873256743034
ENSG00000097007	ABL1	25	3143.73413939075	0.125946434291004	0.000835844546913527
ENSG00000112977	DAP	1611	3539.562465312	0.126062773593323	0.000754294770764017
ENSG00000152767	FARP1	10160	2699.93455515826	0.127435212753472	0.00440620359682728
ENSG00000111912	NCOA7	135112	2801.69190080769	0.127536915933844	0.00461949697321879
ENSG00000162889	MAPKAPK2	9261	2200.78062060759	0.127763186742041	0.00571338518109092
ENSG00000035403	VCL	7414	12033.7462637707	0.128659343261252	0.00510278010871367
ENSG00000072110	ACTN1	87	11859.4679288901	0.129848495279196	0.00115261471678808
ENSG00000204262	COL5A2	1290	4267.99851123186	0.131115625902194	0.00497179114961739
ENSG00000139644	TMBIM6	7009	15202.0902407968	0.131537152119507	0.00623156010930977
ENSG00000143321	HDGF	3068	23509.2639804186	0.132227759603682	0.00183768431692587
ENSG00000140416	TPM1	7168	9926.31668680187	0.133011356339749	0.00208453108866351
ENSG00000133872	SARAF	51669	2607.37414331463	0.133440908943288	0.00240990374568865
ENSG00000143437	ARNT	405	1902.78596624323	0.133451534358691	0.00781268348213677
ENSG00000065325	GLP2R	9340	4076.23255565256	0.133844666429349	0.00277644191438197
ENSG00000047849	MAP4	4134	9912.6207959683	0.134229517216768	0.00101809194069456
ENSG00000131236	CAP1	10487	5649.09029090664	0.135540865097656	5.26117310124481e-06
ENSG00000255112	CHMP1B	57132	1368.65716524057	0.136786021165925	0.00321000525392047
ENSG00000118217	ATF6	22926	3312.82800982255	0.137147256437306	0.00324216684571418
ENSG00000002834	LASP1	3927	14278.2492514189	0.13768273755598	0.000499152023332795
ENSG00000135506	OS9	10956	2362.13061736538	0.137957687918808	0.00716251433683358
ENSG00000114353	GNAI2	2771	2574.38674765087	0.139361885317926	0.00509286888278922
ENSG00000030582	GRN	2896	5745.81654853862	0.139493829271888	0.00360262751813679
ENSG00000058673	ZC3H11A	9877	3794.1385637274	0.139529349577315	0.00709761269565206
ENSG00000196821	C6orf106	64771	2732.16430575235	0.140507862437733	0.000326300422060542
ENSG00000105854	PON2	5445	1636.7879954198	0.141652717888983	0.0010636986825415
ENSG00000241685	ARPC1A	10552	1524.11253154094	0.142344631693522	0.00761866518675328
ENSG00000138081	FBXO11	80204	1383.8849007503	0.142483076319593	0.00897776609337987
ENSG00000103121	CMC2	56942	1284.23468356103	0.144835371965186	0.00876250080350185
ENSG00000115216	NRBP1	29959	2315.84947147102	0.145422651526365	0.00135954839229642
ENSG00000167693	NXN	64359	1454.72950576084	0.145851180706753	0.00215273747119479
ENSG00000184900	SUMO3	6612	2245.30511456714	0.145854886742561	0.000999531065788513
ENSG00000120708	TGFBI	7045	2705.67995583259	0.146258895908037	0.00277940626242115
ENSG00000165502	RPL36AL	6166	2157.74017931059	0.146771893683902	0.00340567970461072
ENSG00000006453	BAIAP2L1	55971	1327.80184442872	0.148291642429033	0.00491467192207553
ENSG00000157191	NECAP2	55707	991.485701369719	0.148960398082123	0.00797586696153491
ENSG00000176953	NFATC2IP	84901	1059.83020363717	0.14915602468678	0.00806589832593932
ENSG00000137815	RTF1	23168	2615.6529904676	0.149187786812646	0.000399460551456329
ENSG00000117360	PRPF3	9129	1876.28287933429	0.149303232687317	0.00896961680873783
ENSG00000135535	CD164	8763	4384.83318012736	0.149918170010529	0.000145728804003672
ENSG00000134108	ARL8B	55207	1150.2827290741	0.150183247040524	0.00503624441117957
ENSG00000035862	TIMP2	7077	4692.00904166632	0.15036460810996	0.00101891448438178
ENSG00000160691	SHC1	6464	2426.11810223288	0.151309040711572	0.00270707188533192
ENSG00000112640	PPP2R5D	5528	1860.14122271782	0.151841540265552	0.00131815375395765
ENSG00000119125	GDA	9615	6207.12827565533	0.152289372557091	1.65374210224832e-06
ENSG00000077150	NFKB2	4791	2675.9803872244	0.152317960967119	0.00188209580557852
ENSG00000067596	DHX8	1659	2455.22229018412	0.152441713760628	0.00304964406220519
ENSG00000114030	KPNA1	3836	2765.82720284314	0.152907849166308	0.00381076921034785
ENSG00000180357	ZNF609	23060	1954.81463526987	0.152920819374585	0.00208453108866351
ENSG00000137076	TLN1	7094	8278.46149613204	0.153030347607676	0.00459913410409897
ENSG00000137509	PRCP	5547	1501.15949081796	0.153290735703295	0.00772875800282876
ENSG00000005893	LAMP2	3920	2934.30085561237	0.153703587535165	0.00230552736124134
ENSG00000164244	PRRC1	133619	1361.7493203258	0.153878225490906	0.00978851012941779
ENSG00000106771	TMEM245	23731	2277.84128661579	0.153946337299315	0.00288124571742016
ENSG00000024526	DEPDC1	55635	4417.05243807096	0.154055847036793	0.00597661774562853
ENSG00000188153	COL4A5	1287	1703.19077865493	0.154641732293238	0.00512403800572659
ENSG00000132824	SERINC3	10955	4372.52692176326	0.154710141912875	0.000360585358376405
ENSG00000063438	AHRR	57491	2115.68357369283	0.155324398987255	0.000107815645851892
ENSG00000102225	CDK16	5127	3487.52697412545	0.155654901114879	0.000460666207780175
ENSG00000197217	ENTPD4	9583	823.890011242057	0.155706754651767	0.00977670409847691
ENSG00000110713	NUP98	4928	9172.05347987014	0.156839298761228	0.00229149980703288
ENSG00000204469	PRRC2A	7916	9143.94885039766	0.156899515612628	0.00220816069128528
ENSG00000166598	HSP90B1	7184	23191.7154252445	0.157351929259251	0.000122639997790622
ENSG00000155130	NA	NA	1851.24129179242	0.158747225390318	0.00178395656720033
ENSG00000169926	KLF13	51621	2179.40577184167	0.158873882972152	0.00188209580557852
ENSG00000169018	FEM1B	10116	1384.87046749476	0.160154081628405	0.00181239964474658
ENSG00000112685	EXOC2	55770	1009.21829772436	0.16134898318892	0.00874750189438929
ENSG00000150593	PDCD4	27250	3596.62644631904	0.161380798211593	0.00198561092967038
ENSG00000106853	PTGR1	22949	1473.30438045928	0.161659180434201	0.00679985782582713
ENSG00000015676	NUDCD3	23386	985.870438528039	0.161974868884287	0.00928408917434057
ENSG00000109079	TNFAIP1	7126	3324.19649192095	0.162097426956522	0.000120065710656002
ENSG00000231925	TAPBP	6892	2392.3676624124	0.162451396973742	0.000212121934203129
ENSG00000170266	GLB1	2720	1274.94568632004	0.163350971167576	0.00538262875224753
ENSG00000111266	DUSP16	80824	1478.35814506307	0.164401197845088	0.00446286369552933
ENSG00000140367	UBE2Q2	92912	1031.36759666667	0.164408616321702	0.00458278790785527
ENSG00000204267	TAP2	6891	1142.02968842925	0.165025312083157	0.00859421273643515
ENSG00000164754	RAD21	5885	23831.9989260269	0.165171542156076	0.000249621630917408
ENSG00000165417	GTF2A1	2957	1746.27354170691	0.165598281817351	0.00761866518675328
ENSG00000120837	NFYB	4801	1262.81322516561	0.165874387629461	0.00599549649779277
ENSG00000151718	WWC2	80014	3174.67959462843	0.165943265903079	0.00503969058576685
ENSG00000099622	CIRBP	1153	1560.47991984552	0.166048729289477	0.00869091823593174
ENSG00000104765	BNIP3L	665	709.05200568436	0.166314023125476	0.00774516226106829
ENSG00000120733	KDM3B	51780	2251.95499937326	0.166756467795388	0.00207670538072415
ENSG00000123416	TUBA1B	10376	9493.52049722192	0.16723296557049	0.00313495410699444
ENSG00000100345	MYH9	4627	30594.758472472	0.167647736080732	0.00488297601070409
ENSG00000182158	CREB3L2	64764	3148.67727368033	0.167986427081577	0.00156927412922338
ENSG00000112308	C6orf62	81688	2637.04969636605	0.168146573624902	0.000115477983413154
ENSG00000169057	MECP2	4204	1269.66467216599	0.168165237010398	0.00209904890226234
ENSG00000085788	DDHD2	23259	878.094610519888	0.16872613848832	0.00986459114011956
ENSG00000169439	SDC2	6383	2809.68685627059	0.169037132566453	0.000384942863444957
ENSG00000114019	AMOTL2	51421	3874.18845142947	0.169544919580356	0.000217992745773853
ENSG00000185088	RPS27	6232	1954.4987185695	0.169845107595816	0.00256591275578162
ENSG00000158710	TAGLN2	8407	17539.3470215776	0.171085361771092	6.94900973201212e-05
ENSG00000160741	CRTC2	200186	1264.62824848044	0.171281030299783	0.00528873691812309
ENSG00000117593	DARS2	55157	2917.2630812349	0.172169452449827	0.00337170464080605
ENSG00000049245	VAMP3	9341	1307.251907152	0.172176837338952	0.000878432318975347
ENSG00000112079	STK38	11329	1443.2719157037	0.17235052985789	0.00331982013576392
ENSG00000160058	BSDC1	55108	1154.38089775756	0.172582159555519	0.00146758532311192
ENSG00000085063	CD59	966	6678.72936947909	0.172691561910515	6.63168783701795e-07
ENSG00000138107	ACTR1A	10121	1965.96120210939	0.172819981106089	0.000291857424253096
ENSG00000115415	STAT1	6772	2128.2189687611	0.17286433075143	0.0037637768591888
ENSG00000234745	HLA-B	3106	3442.39490706533	0.173086467115673	0.00264750606025196
ENSG00000029364	SLC39A9	55334	1959.35150549609	0.173368409648803	0.00752884843566258
ENSG00000092621	PHGDH	26227	7255.95456701405	0.173701332038337	0.000307059170533308
ENSG00000103591	AAGAB	79719	1374.01813231645	0.173989342424075	0.00577990153876318
ENSG00000169504	CLIC4	25932	7032.41659832608	0.17414108175151	0.000147039333873473
ENSG00000138071	ACTR2	10097	5679.77609782417	0.17437499826352	0.00232885944785308
ENSG00000004897	CDC27	996	6098.41971081755	0.174616465553644	0.000234720950503467
ENSG00000140941	MAP1LC3B	81631	1540.55287124927	0.175851312151384	0.000128330748236799
ENSG00000124486	USP9X	8239	4085.61274295263	0.176016512503843	0.00536596634195744
ENSG00000065154	OAT	4942	1591.70261977112	0.17638545915499	0.00213521380475547
ENSG00000162704	ARPC5	10092	11414.7665779005	0.17700446098782	1.0852406701797e-05
ENSG00000068323	TFE3	7030	1904.50598871972	0.177565858390521	0.00542244443698318
ENSG00000140443	IGF1R	3480	3326.21042368244	0.177764977995187	0.00228785993499716
ENSG00000180304	OAZ2	4947	1038.90432250003	0.178483966432114	0.00799797836164533
ENSG00000169499	PLEKHA2	59339	985.531349283281	0.179434977169136	0.00659977948454756
ENSG00000143384	MCL1	4170	9862.2413226336	0.179639224308805	4.13632199817355e-06
ENSG00000114982	KANSL3	55683	957.189780614175	0.18005573059975	0.00466026851577843
ENSG00000051382	PIK3CB	5291	829.045734613829	0.180411377968469	0.00800869055770403
ENSG00000108468	CBX1	10951	3161.11425144363	0.180601889607138	3.66014627830654e-05
ENSG00000168014	C2CD3	26005	990.764767267455	0.1808341902692	0.00713358586544566
ENSG00000131171	SH3BGRL	6451	1160.67059299592	0.181016652312275	0.00536117067542576
ENSG00000109790	KLHL5	51088	1338.57289687203	0.181341970912551	0.00274754622957355
ENSG00000196914	ARHGEF12	23365	6215.41152271364	0.181355966421071	0.000944188815157228
ENSG00000150991	UBC	7316	5132.7987778078	0.181823420934488	4.71099689853451e-06
ENSG00000133318	RTN3	10313	4205.2960264572	0.181912769935476	6.1348484907715e-05
ENSG00000154001	PPP2R5E	5529	1404.19594000678	0.18234047422275	0.00050660202517572
ENSG00000166579	NDEL1	81565	1701.42976397183	0.182346707694244	0.000550628877931735
ENSG00000128833	MYO5C	55930	1901.25744635645	0.182598419248268	0.00140942664210962
ENSG00000115514	TXNDC9	10190	930.836309758048	0.183237399755552	0.00308300889540408
ENSG00000115935	WIPF1	7456	1569.15816583941	0.183613901659455	0.00408911511946183
ENSG00000011454	GPR21	2844	1472.08495298921	0.183822004071427	0.000242523093601462
ENSG00000147130	ZMYM3	9203	903.679550237497	0.184022161847405	0.000918027144451705
ENSG00000156531	PHF6	84295	1627.34539858591	0.184192624004126	0.00279364780023572
ENSG00000170043	TRAPPC1	58485	1103.98815818681	0.18485922626923	0.00124236342473962
ENSG00000171148	TADA3	10474	1576.0744918654	0.185034671829828	0.000717889471936281
ENSG00000196704	AMZ2	51321	606.992863798823	0.185062736408706	0.00922932131864459
ENSG00000117461	PIK3R3	8503	780.312466393597	0.185166221870097	0.00911130104963231
ENSG00000071537	SEL1L	6400	1260.41967992446	0.185761396290155	0.000538501738234924
ENSG00000160785	SLC25A44	9673	1527.30327231795	0.185881484393357	0.000127113330671475
ENSG00000158195	WASF2	10163	2951.68763453433	0.186644742393858	2.46987525509381e-05
ENSG00000108582	CPD	1362	1620.7456094035	0.1867948794803	0.0047139861679425
ENSG00000075223	SEMA3C	10512	1574.51622851469	0.187237150102381	0.000249621630917408
ENSG00000174106	LEMD3	23592	637.974212084853	0.187319510685388	0.00924285448526645
ENSG00000101608	MYL12A	10627	6013.670295622	0.187440573929955	3.59187966848868e-05
ENSG00000149657	LSM14B	149986	1083.8387032161	0.187921674069044	0.000251681061497063
ENSG00000136754	ABI1	10006	1047.94972903174	0.188046878463182	0.00101662747996064
ENSG00000083168	KAT6A	7994	1199.79627947938	0.188826895278445	0.00514467603154839
ENSG00000173273	TNKS	8658	977.239014990072	0.189036587599809	0.00522599063450012
ENSG00000063978	RNF4	6047	1188.04423332382	0.18942028385303	0.000784669190240543
ENSG00000123094	RASSF8	11228	1651.9430673315	0.189516933714839	0.00215281195377307
ENSG00000144827	ABHD10	55347	735.922837074356	0.189682304279555	0.00565474280216595
ENSG00000002586	CD99	4267	1621.80620393802	0.189722291482064	0.000123611272672461
ENSG00000156831	NSMCE2	286053	663.539243470922	0.189779338199679	0.00571863037134556
ENSG00000017797	RALBP1	10928	2230.02340086683	0.191211136137822	8.56254233162298e-05
ENSG00000168256	NKIRAS2	28511	1249.24556660645	0.191328152509099	0.000670004364828488
ENSG00000003756	RBM5	10181	816.466855499394	0.191713407141787	0.00341822684390547
ENSG00000164985	PSIP1	11168	3381.98808464516	0.191784332381892	0.00255988735689307
ENSG00000055208	TAB2	23118	1892.40533581375	0.19207393658008	0.000742234022367345
ENSG00000137177	KIF13A	63971	1700.38439301677	0.193199790642442	0.0015093353115714
ENSG00000189241	TSPYL1	7259	1610.12017120717	0.193466345561348	6.48060972478478e-05
ENSG00000093000	NUP50	10762	2075.20590888933	0.194364426524501	0.00283291619003175
ENSG00000105856	HBP1	26959	726.703655757879	0.194939996214154	0.00961633446822753
ENSG00000198961	PJA2	9867	1595.01462269783	0.194968533019401	2.34196490564237e-05
ENSG00000149179	C11orf49	79096	590.272695194861	0.195056670661171	0.00688270884706973
ENSG00000078668	VDAC3	7419	2904.79419224273	0.195072168176622	0.000146632970523442
ENSG00000151148	UBE3B	89910	1035.7149853819	0.19512626056013	0.00449831291490089
ENSG00000104805	NUCB1	4924	1706.32663778215	0.195132624883694	0.00424932936222559
ENSG00000122299	ZC3H7A	29066	1841.04373444907	0.195256956017379	0.000429298768109241
ENSG00000136536	MARCH7	64844	2488.73389433332	0.196014702443302	0.000541509451156989
ENSG00000143878	RHOB	388	4409.98486097852	0.196111510451691	0.000153434522271721
ENSG00000109685	NSD2	7468	3097.79512256121	0.196403679355356	4.06414959695432e-05
ENSG00000100554	ATP6V1D	51382	1071.99681730192	0.19656608816417	0.00271983483488961
ENSG00000159335	PTMS	5763	6660.24968747617	0.19686252426772	0.00783479642809186
ENSG00000123374	CDK2	1017	5341.43993932526	0.197264384576636	0.000100714657559486
ENSG00000142230	SAE1	10055	4930.69713830512	0.197513770182254	9.20604320607153e-08
ENSG00000047249	ATP6V1H	51606	755.076485888321	0.198305455311031	0.00489189804181328
ENSG00000189159	JPT1	51155	3680.02038527996	0.199105587580736	7.58914421491451e-08
ENSG00000010278	CD9	928	1483.7644388385	0.19911096525801	0.000156532108888931
ENSG00000214517	PPME1	51400	3302.32557382836	0.199225391033129	1.4316976643813e-05
ENSG00000118680	MYL12B	103910	7173.9127483747	0.199367910916239	5.47148037121433e-06
ENSG00000154473	BUB3	9184	5037.98614728596	0.199613396617164	1.6981111958238e-06
ENSG00000010270	STARD3NL	83930	654.65056598684	0.200234828347939	0.00370777195553155
ENSG00000120647	CCDC77	84318	1343.45044782919	0.20023886424263	0.000710744221966346
ENSG00000134809	TIMM10	26519	751.887263078451	0.200306676752464	0.0029708126216186
ENSG00000103479	RBL2	5934	1025.10696159103	0.200577061297352	0.00291369449028485
ENSG00000084234	APLP2	334	5725.82169472225	0.200888339878099	5.17982703971989e-07
ENSG00000260032	NORAD	647979	5634.80457797803	0.201214019015378	3.20323610078389e-08
ENSG00000107185	RGP1	9827	904.696866924927	0.20157187481221	0.000798211661954298
ENSG00000087088	BAX	581	1347.57820238028	0.201659677226637	0.00676975193725727
ENSG00000113594	LIFR	3977	3404.66668006201	0.201800005285641	0.000385543260916331
ENSG00000165476	REEP3	221035	850.759630806317	0.202047004941556	0.00861724179366052
ENSG00000198561	CTNND1	1500	2918.26468966522	0.202066873054762	4.63591217473382e-05
ENSG00000036054	TBC1D23	55773	918.144699373984	0.202121669760864	0.0016329692780582
ENSG00000168610	STAT3	6774	4274.46346495685	0.20222036409935	1.0947682507775e-08
ENSG00000092010	PSME1	5720	1582.44098678115	0.202330511336631	0.00164002384952027
ENSG00000005955	NA	NA	1860.49209383363	0.20240727214878	0.000421560067591005
ENSG00000123219	CENPK	64105	863.120401591875	0.202700015696642	0.00894127052160758
ENSG00000183337	BCOR	54880	1243.59142669794	0.203242992777029	0.00131832923500533
ENSG00000107186	MPDZ	8777	792.987952440906	0.204365635357585	0.000618217305070761
ENSG00000023171	GRAMD1B	57476	827.561123388257	0.204408743235595	0.00160473247150888
ENSG00000143933	CALM2	805	10880.8489163082	0.204415604765569	2.73894438966404e-05
ENSG00000140948	ZCCHC14	23174	1762.46600249404	0.204639675641382	0.00213769229923196
ENSG00000186522	SEPT10	151011	1883.80648085838	0.205055796784252	5.63853721535229e-05
ENSG00000067560	RHOA	387	10519.5095141314	0.205544106625028	1.12261157309817e-06
ENSG00000065135	GNAI3	2773	3268.6437085671	0.205706701151812	0.000594345517246489
ENSG00000155366	RHOC	389	935.380263319779	0.206200599837387	0.00257327230285403
ENSG00000103994	ZNF106	64397	3543.32490868827	0.206524122913209	0.00632153650976677
ENSG00000068912	ERLEC1	27248	1678.1897151396	0.207027623531959	4.51412754931021e-05
ENSG00000092531	SNAP23	8773	1142.93085850754	0.207379947423272	0.0012520680754342
ENSG00000163430	FSTL1	11167	15164.3587298149	0.207667066680705	1.28399816223964e-05
ENSG00000117399	CDC20	991	7970.89676483055	0.20767320137321	7.17683712942907e-07
ENSG00000164904	ALDH7A1	501	1863.96690372711	0.208328988704438	3.13337688110763e-05
ENSG00000139613	SMARCC2	6601	2103.82925527119	0.208330765938806	0.000397371221856503
ENSG00000170584	NUDCD2	134492	847.711953421134	0.209135124749342	0.00315498033938184
ENSG00000147164	SNX12	29934	647.544523097723	0.209847399394475	0.00948204616634046
ENSG00000124151	NCOA3	8202	1627.03441357186	0.210094801112718	0.000464425875274507
ENSG00000106052	TAX1BP1	8887	2732.98046653951	0.210259624492756	5.32591763914447e-06
ENSG00000151348	EXT2	2132	846.20466903534	0.210942626008505	0.00155794285312215
ENSG00000012048	BRCA1	672	1488.12086269853	0.21099734099271	0.00837134935478033
ENSG00000107175	CREB3	10488	544.881873632632	0.2112412056094	0.00748892948938852
ENSG00000149591	TAGLN	6876	1982.93378726972	0.211603865638609	0.0001867378583845
ENSG00000072135	PTPN18	26469	449.670506088477	0.211898711437365	0.00646912669694682
ENSG00000114331	ACAP2	23527	1690.86129875162	0.211923621198734	0.000229932169814133
ENSG00000204389	HSPA1A	3303	1566.377293944	0.212073561958232	0.00554144427298826
ENSG00000099804	CDC34	997	1004.21978116051	0.212356262451798	0.00555204903237498
ENSG00000171940	ZNF217	7764	1192.62852057591	0.21297306370429	0.00087615121109252
ENSG00000136824	SMC2	10592	2176.78560760472	0.213042910890146	0.00171692077631306
ENSG00000119655	NPC2	10577	1109.30580247349	0.213532680168766	0.0004629964434178
ENSG00000008300	CELSR3	1951	905.408547848652	0.214450017715716	0.00279536911593855
ENSG00000176018	LYSMD3	116068	696.740067296171	0.214493433087827	0.00174474787930236
ENSG00000253719	ATXN7L3B	552889	1152.80689116387	0.214536962944549	0.000275257825807266
ENSG00000152749	GPR180	160897	1062.91558527498	0.214574557463589	0.00155012665784277
ENSG00000170759	KIF5B	3799	13629.5633672366	0.215389450351414	1.19274971101847e-06
ENSG00000110330	BIRC2	329	841.088464556506	0.21546782360222	0.00332208834549558
ENSG00000186111	PIP5K1C	23396	994.86857801049	0.215794450444158	0.00412848874730588
ENSG00000110422	HIPK3	10114	2283.12441924745	0.215905149538228	0.000139569033915045
ENSG00000136205	TNS3	64759	2251.28103600989	0.216537023800882	1.96293941432674e-06
ENSG00000130508	PXDN	7837	7898.96693368523	0.217135828813593	9.38604869161747e-08
ENSG00000164187	LMBRD2	92255	864.014041930725	0.217426573413176	0.00433997995045049
ENSG00000100416	TRMU	55687	1150.90467969825	0.217542641435197	1.58567011509788e-05
ENSG00000129353	SLC44A2	57153	1252.80590628465	0.217648171081218	8.88906032163797e-05
ENSG00000196547	MAN2A2	4122	783.825066188013	0.217885115475182	0.00115107260585557
ENSG00000173207	CKS1B	1163	2088.83522180595	0.217895692656429	0.00010044157682934
ENSG00000124145	SDC4	6385	2017.56679429217	0.21861776134638	0.00138688779153547
ENSG00000085491	SLC25A24	29957	3754.50864818755	0.218710274947641	0.000107203947568225
ENSG00000126001	CEP250	11190	1506.16611765594	0.218968713306518	0.00118062621528791
ENSG00000188647	PTAR1	375743	691.805099232883	0.21915198617833	0.00131886757420157
ENSG00000133393	FOPNL	123811	1299.4437748913	0.219799267842532	0.00469619478314527
ENSG00000010072	SPRTN	83932	706.676479551298	0.220417860559827	0.000770814100117218
ENSG00000185222	TCEAL9	51186	1007.2916807144	0.220741198009455	0.00196818302946792
ENSG00000148180	GSN	2934	1075.0869535078	0.221364190026583	0.000180753595139245
ENSG00000065029	ZNF76	7629	581.607387331143	0.221665176453359	0.00147043433679616
ENSG00000082438	COBLL1	22837	2156.26767454102	0.221824181486094	0.0007696042565626
ENSG00000184887	BTBD6	90135	687.490274033923	0.222203978615165	0.008328207094142
ENSG00000153487	ING1	3621	574.07337154363	0.222394271495076	0.00958849319583978
ENSG00000134287	ARF3	377	3146.79390424991	0.222427919170756	7.37841144691779e-06
ENSG00000139436	GIT2	9815	776.96182717645	0.222491832501289	0.000975705580088447
ENSG00000187244	BCAM	4059	848.95383586018	0.222616659227766	0.00469374378811873
ENSG00000008294	SPAG9	9043	2688.52332884729	0.223558833986571	0.000125201901911323
ENSG00000140564	FURIN	5045	904.97182342573	0.223884455598642	0.000719713070058804
ENSG00000152022	NA	NA	1851.9877398095	0.223961940886476	3.45748245460808e-05
ENSG00000171320	ESCO2	157570	1500.86355616815	0.22417554701055	0.00426434480152045
ENSG00000196961	AP2A1	160	1289.3658548499	0.225192400105032	0.000217992745773853
ENSG00000140526	ABHD2	11057	1147.48097317803	0.225536281879362	0.00482201070953988
ENSG00000198663	C6orf89	221477	1269.16146708639	0.225688868159994	4.25927222197048e-06
ENSG00000086666	ZFAND6	54469	1193.99901715115	0.226411544348166	0.00124844249572484
ENSG00000183283	DAZAP2	9802	5246.87700969276	0.226446315242582	3.07481017143262e-06
ENSG00000049323	LTBP1	4052	2436.66754771467	0.226599166360313	5.25044958980407e-05
ENSG00000124181	PLCG1	5335	1161.798329642	0.226899356027627	2.73894438966404e-05
ENSG00000072958	AP1M1	8907	824.710279354622	0.227615692814071	0.000491226688812292
ENSG00000171456	ASXL1	171023	5386.61041200798	0.227631815201189	2.80459007797916e-07
ENSG00000139687	RB1	5925	1404.80973923734	0.227809468664681	0.0037637768591888
ENSG00000185480	PARPBP	55010	1156.49092204563	0.227835912191776	0.000342158135216225
ENSG00000151726	ACSL1	2180	484.510797011144	0.228517568541318	0.00582860134829463
ENSG00000019144	PHLDB1	23187	744.168927651213	0.228610710918054	0.00300994092284972
ENSG00000178974	FBXO34	55030	824.642772868215	0.229059796692365	0.00338243470859924
ENSG00000171848	RRM2	6241	6947.70498798915	0.229378865566001	0.000341661889793412
ENSG00000099331	MYO9B	4650	1516.15637933288	0.22940999740651	0.000429298768109241
ENSG00000104142	VPS18	57617	615.076490099658	0.229483529670064	0.00240801337936515
ENSG00000183955	KMT5A	387893	1098.42515033311	0.229525693858678	0.000351993591596252
ENSG00000087074	PPP1R15A	23645	1012.75686999984	0.229563910778956	0.00279334862493549
ENSG00000196776	CD47	961	1435.05194167262	0.22974666792211	0.000975544199894418
ENSG00000003096	KLHL13	90293	617.436251474588	0.229798913249486	0.00113172565266052
ENSG00000125875	TBC1D20	128637	586.424303055129	0.230331959834473	0.00462618842577229
ENSG00000138867	GUCD1	83606	1818.88604279504	0.230368090711665	8.29113339241178e-07
ENSG00000166130	IKBIP	121457	2964.91953489995	0.230508174434396	6.7448825042075e-05
ENSG00000140718	FTO	79068	489.239208394178	0.230792567772646	0.00989178275810036
ENSG00000169118	CSNK1G1	53944	520.712743145759	0.230962213650407	0.00578678358073979
ENSG00000178202	KDELC2	143888	1512.15010383414	0.231371811770735	0.000519487604548105
ENSG00000185033	SEMA4B	10509	476.273715520087	0.231565476127062	0.00193994713529771
ENSG00000162236	STX5	6811	551.439018259153	0.231731192075007	0.00225862981676319
ENSG00000159658	EFCAB14	9813	1066.40237633002	0.231942214481751	0.00029347286045098
ENSG00000082805	ERC1	23085	1544.8686684461	0.232125404690279	0.00102025346761019
ENSG00000124177	CHD6	84181	1299.34284642461	0.23243098421711	0.000665287627037798
ENSG00000253738	OTUD6B-AS1	100506365	535.960166894447	0.232490610769913	0.00797586696153491
ENSG00000151135	TMEM263	90488	2244.76126006296	0.232836208641443	3.59187966848868e-05
ENSG00000166128	RAB8B	51762	573.296904155374	0.233340518085376	0.00626194935655426
ENSG00000058272	PPP1R12A	4659	2825.11944392059	0.23344127995087	3.95194480735587e-05
ENSG00000154222	CC2D1B	200014	698.491857161259	0.233458722535324	0.00157188974848749
ENSG00000133059	DSTYK	25778	896.969847897538	0.233584739522462	0.00109419383066957
ENSG00000168092	PAFAH1B2	5049	1712.58915024998	0.233726499761913	1.20188436059803e-06
ENSG00000116717	GADD45A	1647	725.534371873717	0.234498067405456	0.00535464201614107
ENSG00000058056	USP13	8975	1801.22849290488	0.234505229982184	0.000398949691461359
ENSG00000137642	SORL1	6653	674.004009849273	0.234957806661114	0.00736695245536798
ENSG00000124380	SNRNP27	11017	388.166410625357	0.235193706293729	0.00904566808414189
ENSG00000182095	TNRC18	84629	1408.50034790238	0.235449826562643	0.0055042812636859
ENSG00000150938	CRIM1	51232	8469.58737903159	0.235543830336787	9.15497154179074e-05
ENSG00000157538	VPS26C	10311	448.854995291129	0.235601778148875	0.0082286296788874
ENSG00000145349	CAMK2D	817	477.676476719229	0.236044325697368	0.00788469415540224
ENSG00000171988	JMJD1C	221037	1694.01133130026	0.236166998022849	5.96609330632187e-05
ENSG00000132017	DCAF15	90379	713.26251369971	0.236318822627211	0.00208453108866351
ENSG00000101335	MYL9	10398	6611.6093153984	0.236554136758263	9.04707723264548e-05
ENSG00000182963	GJC1	10052	1290.25312247255	0.237126541685801	0.00510323161396108
ENSG00000106615	RHEB	6009	2481.0282948568	0.237280640851829	8.36439964412797e-05
ENSG00000157514	TSC22D3	1831	411.688309456554	0.237372208867114	0.00423347627742198
ENSG00000140307	GTF2A2	2958	1916.03990570783	0.237472763920971	1.98659023558632e-07
ENSG00000126945	HNRNPH2	3188	2589.19488699509	0.23776181275879	1.44736188337887e-07
ENSG00000101752	MIB1	57534	1073.99014094204	0.238204743877489	0.00619972304231598
ENSG00000013583	HEBP1	50865	492.468607644241	0.238475083324933	0.0040447773448706
ENSG00000224470	ATXN1L	342371	1686.28488394829	0.238867981419865	4.69138047239949e-07
ENSG00000184922	FMNL1	752	1211.08413689688	0.239063980317473	0.000532312611811011
ENSG00000110851	PRDM4	11108	870.482517628939	0.239633554363229	4.16135169624147e-05
ENSG00000172667	ZMAT3	64393	764.655983517374	0.239667407094388	0.000380717703247541
ENSG00000165997	ARL5B	221079	2168.09820268796	0.240388749655193	7.47580148155782e-05
ENSG00000069275	NUCKS1	64710	25571.6622099788	0.240950722263563	3.25798330325125e-07
ENSG00000165102	HGSNAT	138050	794.30964260174	0.241016476908536	0.000242443109219849
ENSG00000086015	MAST2	23139	1106.84543174697	0.242556147480018	0.00192267516172957
ENSG00000160789	LMNA	4000	14946.740321404	0.242955117946662	1.10214291693813e-05
ENSG00000054793	ATP9A	10079	1213.50549840335	0.242956949449045	7.28132367445896e-06
ENSG00000176994	SMCR8	140775	592.54605986029	0.243569290500405	0.00617270807689875
ENSG00000123240	OPTN	10133	693.56950948285	0.244115290298405	0.00144606507031417
ENSG00000161542	PRPSAP1	5635	833.928260030261	0.244202461492736	0.00113683879440909
ENSG00000165480	SKA3	221150	1024.54543734775	0.244301571363351	0.00338362327099231
ENSG00000136811	ODF2	4957	2648.73292198988	0.244506497080484	2.07599813816345e-07
ENSG00000164305	CASP3	836	527.623036177172	0.244767905049952	0.00313740902501674
ENSG00000151694	ADAM17	6868	1007.15351827087	0.244805816705621	3.59187966848868e-05
ENSG00000101945	SUV39H1	6839	845.242138989886	0.244930361255282	4.44698115080923e-05
ENSG00000112210	RAB23	51715	784.796267524679	0.245222693410745	0.00178395656720033
ENSG00000111237	VPS29	51699	1276.94016604006	0.245227480701317	0.000184267767199325
ENSG00000155827	RNF20	56254	1291.56568456402	0.245445257581743	0.000588433974294235
ENSG00000150540	HNMT	3176	515.807690956298	0.246517733266201	0.00713358586544566
ENSG00000184743	ATL3	25923	4162.09967587895	0.246527331816016	0.00246700327183995
ENSG00000197045	GMFB	2764	1982.12129687667	0.246563363841613	1.82846446745089e-05
ENSG00000047056	WDR37	22884	549.066316665212	0.246847062247127	0.00312520468884893
ENSG00000168300	PCMTD1	115294	499.364093169206	0.24686240789324	0.00119949328241191
ENSG00000186871	ERCC6L	54821	1046.10508010783	0.247075294691188	0.000475904331203453
ENSG00000135845	PIGC	5279	539.256978646085	0.247138912647329	0.000722194284173298
ENSG00000198408	OGA	10724	3236.9778528022	0.247180224728267	1.98438179321684e-07
ENSG00000136235	GPNMB	10457	779.61601132037	0.247409986417798	0.00017555329093589
ENSG00000066468	FGFR2	2263	877.875536556561	0.247989396730154	2.53868775368111e-06
ENSG00000072121	ZFYVE26	23503	807.594698252093	0.248230670713809	0.00588022912653518
ENSG00000097033	SH3GLB1	51100	768.959770981157	0.248709099194046	8.57342313716775e-05
ENSG00000122591	FAM126A	84668	1123.79242958853	0.248754968287016	8.24111202018371e-05
ENSG00000006125	AP2B1	163	8549.7566977623	0.248799486502942	7.40878824276123e-07
ENSG00000168887	C2orf68	388969	296.147421350994	0.249517367962977	0.0081736576805245
ENSG00000102931	ARL2BP	23568	575.092279471417	0.249645546046396	0.000691679102920757
ENSG00000163840	DTX3L	151636	696.961893497614	0.249957117789382	0.00269936972963181
ENSG00000121152	NCAPH	23397	2199.89042861543	0.250274273657687	2.34878582899285e-07
ENSG00000139734	DIAPH3	81624	4115.06040839977	0.25045952091269	0.000120622879073684
ENSG00000123575	FAM199X	139231	1323.27804654187	0.251528623574721	1.7887417185683e-07
ENSG00000100815	TRIP11	9321	667.982480807633	0.251623654587944	0.0026710359258719
ENSG00000136451	VEZF1	7716	1130.6985945024	0.251640966348752	0.000182264941174188
ENSG00000129354	AP1M2	10053	796.271866737267	0.252043934459472	0.0016219318744434
ENSG00000121486	TRMT1L	81627	714.431605225603	0.252408637157571	0.000441653781110271
ENSG00000128534	LSM8	51691	915.060479550697	0.252995475521552	3.94100925810128e-05
ENSG00000172939	OXSR1	9943	2259.59592147132	0.25332421022698	1.15143399134857e-05
ENSG00000157184	CPT2	1376	517.159677157675	0.253358665729666	0.000772766955512812
ENSG00000118197	DDX59	83479	1019.66246999094	0.253574019336964	1.43344856983216e-05
ENSG00000133703	KRAS	3845	2042.68223046936	0.254344369108025	1.76444423393059e-06
ENSG00000253352	TUG1	55000	3227.58347040696	0.254663310481297	6.10378585766404e-06
ENSG00000143545	RAB13	5872	1180.888905496	0.254759013767118	1.04775586120095e-05
ENSG00000164402	SEPT8	23176	720.63156879832	0.255046769409716	8.4239385881283e-05
ENSG00000120451	SNX19	399979	623.40035525727	0.255992573178609	0.000190441983302585
ENSG00000163788	SNRK	54861	487.511150910029	0.256199220184372	0.00741099662639128
ENSG00000174233	ADCY6	112	968.932356038039	0.256596099879328	0.000274070397748946
ENSG00000115355	CCDC88A	55704	2006.0554630437	0.256827586526001	0.000109568865110235
ENSG00000151553	FAM160B1	57700	402.535167248442	0.257073283062032	0.00462618842577229
ENSG00000167323	STIM1	6786	450.901414589837	0.257797040183226	0.00170426820461767
ENSG00000136861	CDK5RAP2	55755	3899.05981291599	0.25785588303841	1.79198959471902e-06
ENSG00000144455	SUMF1	285362	468.214455959145	0.258445707627755	0.00223782935595346
ENSG00000137312	FLOT1	10211	4046.57588405	0.258969004350055	8.11477527593668e-08
ENSG00000143771	CNIH4	29097	959.512175043287	0.25903409122088	0.000546942020571621
ENSG00000023516	AKAP11	11215	619.028204316354	0.259225538542632	0.00248207339118129
ENSG00000122970	IFT81	28981	433.225505653206	0.259994442772514	0.006799068721385
ENSG00000071054	MAP4K4	9448	2111.83437375876	0.260390763975982	1.32262872717563e-06
ENSG00000142687	KIAA0319L	79932	831.431228326489	0.26054292428278	0.000238553342656638
ENSG00000083799	CYLD	1540	681.77251890414	0.260697915660219	0.00037375394990918
ENSG00000080845	DLGAP4	22839	915.188966783164	0.260967388227592	0.000426344619618543
ENSG00000064607	SUGP2	10147	2105.3050462149	0.261730867247331	1.90110271816005e-06
ENSG00000181192	DHTKD1	55526	1223.59089600851	0.261863361906215	0.000114659868215507
ENSG00000148835	TAF5	6877	529.309719684382	0.261974342900273	0.00210862368529918
ENSG00000180098	TRNAU1AP	54952	311.233217590981	0.262651408635448	0.00692733799735956
ENSG00000074590	NUAK1	9891	479.293579989753	0.262685038882149	0.000827947551955494
ENSG00000180979	LRRC57	255252	416.759964526421	0.262925509079242	0.00171013154385189
ENSG00000091317	CMTM6	54918	1241.10576930574	0.26318475403373	0.000435061672237132
ENSG00000169410	PTPN9	5780	647.463668442885	0.264069279793916	0.000978621192899242
ENSG00000214753	HNRNPUL2	221092	1128.33187801555	0.264685817876879	5.51456085467689e-05
ENSG00000174938	SEZ6L2	26470	470.459164704811	0.265035649074616	0.00444807758429817
ENSG00000116954	RRAGC	64121	535.681647013714	0.26525384451624	0.00114040033251762
ENSG00000110906	KCTD10	83892	1808.95369096297	0.266478286959526	9.31091399254992e-10
ENSG00000169992	NLGN2	57555	945.942022689959	0.266512542810738	0.000109417480289554
ENSG00000122644	ARL4A	10124	656.696304964825	0.266535430794	0.0016125704343474
ENSG00000132256	TRIM5	85363	467.050371737929	0.26657992601023	0.00198768343583503
ENSG00000100897	DCAF11	80344	828.972854985959	0.266589483747927	3.68585532483218e-05
ENSG00000148019	CEP78	84131	845.778602057637	0.267126341169353	0.00112948498840275
ENSG00000136940	PDCL	5082	737.186771362242	0.267653246322396	0.00147582675614113
ENSG00000101745	ANKRD12	23253	976.466245902816	0.268094582478614	0.00168448499402707
ENSG00000168591	TMUB2	79089	704.176641304767	0.268614661656099	6.45123447459861e-05
ENSG00000112511	PHF1	5252	436.04558749387	0.268666990255629	0.00114040033251762
ENSG00000105778	AVL9	23080	754.89556397706	0.268778071844346	4.89703252152319e-05
ENSG00000163877	SNIP1	79753	481.380592845932	0.269187689922994	0.000788381813747926
ENSG00000115762	PLEKHB2	55041	2785.41791425609	0.270271687035946	1.90236662505698e-07
ENSG00000089335	ZNF302	55900	596.964150442792	0.270412701973805	0.000194630639469483
ENSG00000177602	HASPIN	83903	729.644741072927	0.270841647656054	0.000770814100117218
ENSG00000171992	SYNPO	11346	498.705550932075	0.270896440756593	0.000122639997790622
ENSG00000115993	TRAK2	66008	1079.20774316474	0.271659875032714	2.38160827754116e-05
ENSG00000146674	IGFBP3	3486	3214.19819035004	0.271754754454085	1.59421729390535e-10
ENSG00000106086	PLEKHA8	84725	425.144740950645	0.272002755402726	0.0018072331719292
ENSG00000102181	CD99L2	83692	705.785227041593	0.272573113053023	8.37257768948544e-06
ENSG00000157657	ZNF618	114991	491.049980709571	0.272983504668276	0.000387479612453869
ENSG00000183309	ZNF623	9831	485.002761754102	0.273191540746553	0.00068042033578096
ENSG00000008083	JARID2	3720	1303.59586116762	0.273250586290948	1.47933184777729e-08
ENSG00000164190	NIPBL	25836	4727.73580910201	0.273257190640443	3.92145710247632e-06
ENSG00000078304	PPP2R5C	5527	1935.1306057936	0.273312394003835	5.95074442510307e-08
ENSG00000137502	RAB30	27314	480.357215455672	0.273499235721278	0.000711093489084872
ENSG00000139350	NEDD1	121441	950.677841270534	0.273650361541613	0.00012424030205968
ENSG00000146918	NCAPG2	54892	4000.47904617102	0.273964365224873	1.9589643729298e-05
ENSG00000143401	ANP32E	81611	11871.904166545	0.275083404223527	5.8583344049593e-08
ENSG00000106462	EZH2	2146	1939.87520940481	0.275668687376989	0.000189128387700182
ENSG00000185070	FLRT2	23768	403.605706901358	0.276289646593773	0.00231570805347969
ENSG00000145022	TCTA	6988	371.523311866101	0.276877782358663	0.00470808676840781
ENSG00000138593	SECISBP2L	9728	970.667523017136	0.278011519115182	0.000919513605057119
ENSG00000134575	ACP2	53	815.826930988311	0.278415523935478	1.13763471117086e-06
ENSG00000089685	BIRC5	332	6057.62272766261	0.278714273415342	6.12788978408528e-12
ENSG00000094916	CBX5	23468	2821.9577686802	0.278808533969235	7.47385153639598e-05
ENSG00000135956	TMEM127	55654	688.915683338457	0.279135625861744	0.00016638022559201
ENSG00000175073	VCPIP1	80124	669.615812436073	0.279169956207403	0.000930148632555669
ENSG00000164292	RHOBTB3	22836	2510.50294457851	0.279393627924363	1.00115644223277e-08
ENSG00000168282	MGAT2	4247	1376.69683668756	0.279415210331736	4.25928815981515e-07
ENSG00000119906	SLF2	55719	711.00600127421	0.279747419763647	0.00193134004133373
ENSG00000165782	PIP4P1	90809	528.454639586415	0.279913524521306	0.000510738539547253
ENSG00000042088	TDP1	55775	603.456595434794	0.280921824132451	0.000434683546224842
ENSG00000101003	GINS1	9837	810.561702005552	0.281812285791642	0.00187558572384927
ENSG00000081019	RSBN1	54665	388.002504162847	0.282780578343933	0.00184034291693702
ENSG00000166004	CEP295	85459	1030.5057589594	0.282872728069549	0.000553972457964625
ENSG00000159720	ATP6V0D1	9114	908.188951580903	0.28314169044668	4.14349901515444e-05
ENSG00000105053	VRK3	51231	299.750345049871	0.283291318374481	0.00761866518675328
ENSG00000151287	TEX30	93081	572.974884799382	0.283471631420229	0.00559137924691159
ENSG00000135924	DNAJB2	3300	313.109090551341	0.284321937007254	0.001554276165732
ENSG00000112992	NNT	23530	3273.93987459585	0.284404755513407	6.64958828824126e-06
ENSG00000133466	C1QTNF6	114904	715.01271904054	0.284490792527295	9.61917216581534e-05
ENSG00000137575	SDCBP	6386	1880.86800245233	0.285080451391829	6.24807005911423e-07
ENSG00000130635	COL5A1	1289	7419.60686601165	0.285238937947149	3.12992330450256e-08
ENSG00000140743	CDR2	1039	1534.71525944311	0.285538851823952	1.07847149174077e-09
ENSG00000176624	MEX3C	51320	703.612377959824	0.28584850633948	9.56198934277392e-05
ENSG00000204899	MZT1	440145	1336.09782026421	0.286150724581251	0.00370709490592249
ENSG00000135334	AKIRIN2	55122	620.61072883049	0.286739589207672	0.0002129831512252
ENSG00000143155	TIPRL	261726	1531.32945721208	0.286912531572047	9.47208617216546e-06
ENSG00000187676	B3GLCT	145173	336.460580392607	0.287117737370756	0.00455773479251117
ENSG00000100441	KHNYN	23351	935.76751571061	0.287280391843081	2.45461218791162e-05
ENSG00000137145	DENND4C	55667	552.604856809046	0.287504291792582	0.000800777148155954
ENSG00000104936	DMPK	1760	379.91575493765	0.287505052335828	0.00134784535835703
ENSG00000103381	CPPED1	55313	214.399590173005	0.287684189275463	0.00987890714119445
ENSG00000132849	PATJ	10207	576.451845883259	0.287685433436107	5.48664880316617e-05
ENSG00000118503	TNFAIP3	7128	545.426334718898	0.28790713880408	0.00214447944514182
ENSG00000077152	UBE2T	29089	2381.5934194184	0.288331068915977	9.13301097183926e-08
ENSG00000164951	PDP1	54704	430.473186749302	0.288925062590458	0.00308963067002875
ENSG00000149636	DSN1	79980	639.957762961861	0.289556126924563	0.000224168899649148
ENSG00000104450	SPAG1	6674	323.729041665174	0.289804650559595	0.00653020083225815
ENSG00000105137	SYDE1	85360	916.357391380948	0.290066229744117	6.47779106029764e-05
ENSG00000160183	TMPRSS3	64699	394.208888082592	0.290234959471102	0.00264962632159399
ENSG00000174282	ZBTB4	57659	1064.92489969001	0.290363290680962	7.73781821994822e-07
ENSG00000105355	PLIN3	10226	2362.66926647272	0.29049937965296	2.26066537602039e-11
ENSG00000138032	PPM1B	5495	832.103144277297	0.290566375836735	4.41584780926956e-07
ENSG00000186260	MRTFB	57496	666.561327735046	0.290605710783045	0.00133548852858293
ENSG00000198642	KLHL9	55958	672.849030584587	0.29076813889389	5.92065726839465e-05
ENSG00000115306	SPTBN1	6711	8338.27016156526	0.290959553901551	7.71049164374982e-05
ENSG00000124466	LYPD3	27076	237.530386651362	0.291242899868651	0.0058676877626014
ENSG00000107957	SH3PXD2A	9644	5719.5669912308	0.291378558918296	2.79318254731387e-16
ENSG00000160695	VPS11	55823	331.916745582459	0.291432467534519	0.000786703954889796
ENSG00000109881	CCDC34	91057	1025.64280023636	0.29175772099094	0.000133307692965052
ENSG00000180776	ZDHHC20	253832	320.390055898347	0.292113141689593	0.00324275413894167
ENSG00000159433	STARD9	57519	299.016639166186	0.292567248063769	0.00475276831194143
ENSG00000105968	H2AFV	94239	3526.16562638768	0.293237435766767	2.11758310082017e-07
ENSG00000120256	LRP11	84918	1060.61353274362	0.293910833104253	2.05246328606387e-05
[truncated: 653 more rows]

## Sheet: siTriple v.s. sicyclin F
Column1	Column8	Column9	Column2	Column3	Column7
ensembl	gene symbol	entrez	baseMean	log2FoldChange	p_value_adjusted
ENSG00000198842	DUSP27	92235	1.61344655260629	-4.56684653927612	0.00171617933995359
ENSG00000151623	NR3C2	4306	3.25278069055135	-4.46183490580543	0.000402949073261333
ENSG00000254290	NA	NA	3.57333981724364	-3.87383807578233	0.00280258262125946
ENSG00000266750	MIR4645	100616285	1.56157278361981	-3.86795422675321	0.00758795922131807
ENSG00000205426	KRT81	3887	9.71436868932997	-3.75012524984702	2.30194514179723e-06
ENSG00000130021	PUDP	8226	198.956513964655	-3.72804704303317	4.42136157995324e-111
ENSG00000267194	NA	NA	13.9637779410733	-3.72006262341224	9.97857133607469e-10
ENSG00000134339	SAA2	6289	2.98066306814647	-3.465607733818	0.00784793294751152
ENSG00000256427	NA	NA	13.679922338324	-3.44277577549781	1.10572582671895e-10
ENSG00000226318	NA	NA	6.38258920894057	-3.42547355017376	0.000176721058951147
ENSG00000272468	NA	NA	4.77360329133126	-3.40648202976792	0.00675848860194045
ENSG00000169067	ACTBL2	345651	3.38449504320647	-3.39923767520689	0.00936767726891696
ENSG00000132031	MATN3	4148	12.8079879116121	-3.35089134032557	2.71421142401779e-09
ENSG00000260686	NA	NA	5.46337446442584	-3.1922997835544	0.00058359906764144
ENSG00000180573	HIST1H2AC	8334	135.621794169473	-3.16880626904281	6.02022376373561e-62
ENSG00000166046	TCP11L2	255394	9.12354681514923	-3.12603727138834	2.06554759496356e-06
ENSG00000243988	NA	NA	13.4241573774801	-2.91707303094291	3.77683728495665e-08
ENSG00000223764	LINC02593	100130417	21.3229068434139	-2.86985030079414	1.44866535322845e-13
ENSG00000107443	CCNJ	54619	194.803243518822	-2.82240178667621	2.50146433276806e-98
ENSG00000006459	KDM7A	80853	98.0246295755292	-2.7389512186714	1.65587362908781e-49
ENSG00000160539	PLPP7	84814	8.30954039369797	-2.7269723244168	1.52907583507537e-06
ENSG00000186807	NA	NA	14.7711142039721	-2.72658715134006	4.36373985899105e-08
ENSG00000146166	LGSN	51557	28.0670454047691	-2.69197439697381	9.7027593162503e-15
ENSG00000171931	FBXW10	10517	4.19851224335729	-2.67175471152671	0.00452506938523815
ENSG00000106070	GRB10	2887	333.106934472502	-2.66976041992018	2.80478625655534e-161
ENSG00000070915	SLC12A3	6559	1119.89402271302	-2.63112709256046	0
ENSG00000204941	PSG5	5673	32.4037099488707	-2.62456356561635	5.17206579253989e-17
ENSG00000163884	KLF15	28999	5.14636108204157	-2.6120197999789	0.00511845916951381
ENSG00000173391	OLR1	4973	7213.84020436026	-2.60502913636126	0
ENSG00000184678	HIST2H2BE	8349	38.8483840300109	-2.59799315349757	2.27068598438919e-20
ENSG00000168890	TMEM150A	129303	45.9132307799873	-2.59789524706022	2.12822570084002e-17
ENSG00000237248	LINC00987	100499405	41.2408736185027	-2.51181796206287	6.06964566304284e-22
ENSG00000124635	HIST1H2BJ	8970	55.5038593219802	-2.50905304047519	2.26829395625771e-21
ENSG00000173221	GLRX	2745	259.875056117581	-2.5076471742403	1.3270226612186e-101
ENSG00000118194	TNNT2	7139	174.179915278147	-2.43397465075096	1.4530747372352e-71
ENSG00000139767	SRRM4	84530	11.5036991734899	-2.41473719202808	1.71681236000278e-05
ENSG00000180537	RNF182	221687	595.872494155085	-2.41469420680096	5.99780238126582e-232
ENSG00000204386	NEU1	4758	264.585811439946	-2.40878822770068	1.14482239695776e-111
ENSG00000235831	BHLHE40-AS1	100507582	5.83851049482329	-2.354275703675	0.00157833129362098
ENSG00000173237	C11orf86	254439	54.7236332099495	-2.33038128572183	5.01606504971806e-22
ENSG00000175130	MARCKSL1	65108	1070.4827186029	-2.32704670561547	6.86177583360993e-302
ENSG00000169583	CLIC3	9022	10.5336350207585	-2.31260148296072	3.52756093656226e-05
ENSG00000214954	LRRC69	100130742	10.7852757001548	-2.30951879963686	4.30965332819863e-05
ENSG00000065054	SLC9A3R2	9351	261.595624650789	-2.30431734082336	1.24093094524559e-96
ENSG00000234362	LINC01914	101929723	12.1361098783352	-2.28805866514448	1.94001732380498e-05
ENSG00000126709	IFI6	2537	91.4629147595421	-2.2809189090859	1.75277587331745e-34
ENSG00000249863	NA	NA	5.24709392136877	-2.25458311611719	0.00684400168646347
ENSG00000180596	HIST1H2BC	8347	19.4712144751335	-2.24385059632036	1.54088373299777e-07
ENSG00000272473	NA	NA	5.88336445262107	-2.23355153944621	0.00127154897884256
ENSG00000157911	PEX10	5192	286.117219643684	-2.21052206072131	3.68551965282553e-98
ENSG00000013364	MVP	9961	197.603088659395	-2.20326585329924	2.92077594127739e-78
ENSG00000158715	SLC45A3	85414	31.5808512772591	-2.19978926513092	1.02917967354471e-13
ENSG00000049245	VAMP3	9341	1307.251907152	-2.19843003211871	0
ENSG00000138449	SLC40A1	30061	5.95174877315717	-2.19350164237047	0.00879903184847992
ENSG00000010704	HFE	3077	144.027003544492	-2.16790479689848	8.77205806224006e-54
ENSG00000158373	HIST1H2BD	3017	50.9521305833347	-2.15556422994528	3.36002594814446e-18
ENSG00000213432	NA	NA	7.90116437495775	-2.1526919032374	0.001402950306777
ENSG00000146411	SLC2A12	154091	6.09299373673085	-2.15060680678335	0.0022913781869514
ENSG00000198933	TBKBP1	9755	26.1830177444221	-2.1096175897411	2.35222610825308e-09
ENSG00000078487	ZCWPW1	55063	15.0239222961245	-2.10885075193615	4.22349020284546e-07
ENSG00000135373	EHF	26298	11.0146497351809	-2.0904065549087	0.000220747325021162
ENSG00000224080	NA	NA	6.36824135444382	-2.0886304695454	0.00305596907281624
ENSG00000266088	NA	NA	5.36446677105662	-2.08003645977064	0.00777476442480046
ENSG00000122035	RASL11A	387496	58.8840880859467	-2.04910214743938	2.28284625538892e-20
ENSG00000188505	NCCRP1	342897	21.3731525272071	-2.04871907897603	4.47742769614974e-07
ENSG00000135452	TSPAN31	6302	153.019197660988	-2.04850206432704	2.56519367396763e-55
ENSG00000113721	PDGFRB	5159	71.6811298519867	-2.04083341501401	3.35228404713714e-26
ENSG00000115738	ID2	3398	126.611557219619	-2.03208270710067	3.75090918953686e-31
ENSG00000092531	SNAP23	8773	1142.93085850754	-2.03097074412235	1.94797750179879e-231
ENSG00000003989	SLC7A2	6542	338.077216005159	-2.0305984163125	1.75604145153429e-97
ENSG00000244558	KCNK15-AS1	106144538	11.7604225300256	-2.02838300046912	6.35243539945776e-05
ENSG00000122729	ACO1	48	632.115484834626	-2.02310461487913	2.51110400690169e-161
ENSG00000137575	SDCBP	6386	1880.86800245233	-2.01655880807653	7.09474048525171e-281
ENSG00000111846	GCNT2	2651	238.925310510061	-2.01348012233238	2.85868486069754e-79
ENSG00000101298	SNPH	9751	11.1744924712841	-1.96794140073399	0.000237020793644016
ENSG00000133740	E2F5	1875	208.051164761184	-1.96441955127478	2.37342659939175e-70
ENSG00000183801	OLFML1	283298	16.4911479079819	-1.95273104924016	2.70745127360739e-06
ENSG00000108984	MAP2K6	5608	123.501856590588	-1.94680334349486	2.40759968577575e-35
ENSG00000169239	CA5B	11238	93.742081806151	-1.94668368880101	1.70960601820452e-29
ENSG00000231924	PSG1	5669	12.8096665743267	-1.9463744898713	4.24266716807455e-05
ENSG00000260604	NA	NA	58.9416762645782	-1.94315895896002	3.50228212362481e-19
ENSG00000134108	ARL8B	55207	1150.2827290741	-1.92750036539921	1.18893645136766e-289
ENSG00000159658	EFCAB14	9813	1066.40237633002	-1.92657221391783	1.98498573081128e-206
ENSG00000092758	COL9A3	1299	72.7954348374781	-1.92265040402821	4.34910551931341e-21
ENSG00000185745	IFIT1	3434	60.5057094796297	-1.91173578034419	8.08646329780336e-23
ENSG00000196275	GTF2IRD2	84163	5.00597933750926	-1.9097244033152	0.00835164149397644
ENSG00000197903	HIST1H2BK	85236	364.343465155617	-1.90786978246475	1.82054492828655e-80
ENSG00000100439	ABHD4	63874	670.141429417282	-1.89554058110579	8.38433577836073e-133
ENSG00000259256	LINC01895	105371964	18.5703636773753	-1.87633241889573	7.21451192907328e-07
ENSG00000176855	NA	NA	6.13969999139517	-1.87252503496179	0.00727830389566713
ENSG00000181143	MUC16	94025	77.2136746784684	-1.86413197107197	1.19400778801401e-07
ENSG00000230445	LRRC37A6P	387646	41.9283214782961	-1.86125859615648	5.50095377423035e-16
ENSG00000185567	AHNAK2	113146	179.831485006928	-1.85849008840628	2.85904049767769e-34
ENSG00000171992	SYNPO	11346	498.705550932075	-1.84872372062784	1.10692159529726e-136
ENSG00000172667	ZMAT3	64393	764.655983517374	-1.84816080613449	1.66620416538223e-166
ENSG00000165949	IFI27	3429	8.46597553382301	-1.84207544736405	0.00512504047429699
ENSG00000185630	PBX1	5087	936.537533099187	-1.83838593312908	4.09103063889376e-227
ENSG00000127445	PIN1	5300	508.822207017586	-1.83237268557273	6.68687412543845e-109
ENSG00000145730	PAM	5066	2276.91081296834	-1.82979364426484	0
ENSG00000123201	GUCY1B2	2974	6.48749496666997	-1.82808900321687	0.00563636101608458
ENSG00000224520	NA	NA	7.67189688926941	-1.81864345766601	0.00806651508675253
ENSG00000211448	DIO2	1734	927.602666656559	-1.81713219215733	3.07248880252375e-222
ENSG00000147419	CCDC25	55246	534.696142763973	-1.816632529698	6.36747667201544e-104
ENSG00000081177	EXD2	55218	210.727836229071	-1.81326081314657	6.31562947606604e-54
ENSG00000105854	PON2	5445	1636.7879954198	-1.81271469151323	0
ENSG00000148344	PTGES	9536	209.122016160684	-1.80975315291165	4.92160564011762e-50
ENSG00000243701	DUBR	344595	92.6734302977951	-1.80794122747585	3.22051389851934e-27
ENSG00000144134	RABL2A	11159	9.45811089826709	-1.80482065598605	0.00146088459478728
ENSG00000034713	GABARAPL2	11345	721.54344656801	-1.80020987245898	1.0725094462916e-170
ENSG00000154118	JPH3	57338	145.385920936225	-1.79931535511112	2.51996509952012e-36
ENSG00000174473	GALNTL6	442117	7.49518579816304	-1.79812166359629	0.00439275904173602
ENSG00000172346	CSDC2	27254	28.5254068643333	-1.77921811087196	2.60595834057873e-09
ENSG00000162520	SYNC	81493	141.908064220286	-1.77523706573866	2.21755216136338e-35
ENSG00000087338	GMCL1	64395	429.138452443399	-1.77025671965601	8.15738323018594e-94
ENSG00000168077	SCARA3	51435	1916.93027944263	-1.76882140285941	1.0843634567413e-197
ENSG00000074527	NTN4	59277	1144.08107711531	-1.76872593056361	2.31317838982761e-244
ENSG00000204529	NA	NA	11.0171469644233	-1.76384301438764	0.000363157264564202
ENSG00000121769	FABP3	2170	38.3026073517002	-1.74479249970511	2.45829530118411e-11
ENSG00000188279	NA	NA	14.0076510031151	-1.73467085045118	0.000126348601960013
ENSG00000143512	HHIPL2	79802	9.78475962358315	-1.73206954925639	0.00175309646334047
ENSG00000213412	HNRNPA1P33	728643	121.737095599653	-1.73046370282737	1.60698830620687e-29
ENSG00000057019	DCBLD2	131566	467.773676420244	-1.72633814654614	5.25668014153717e-119
ENSG00000109654	TRIM2	23321	156.285358721971	-1.72516910822162	1.83325832845126e-29
ENSG00000167566	NCKAP5L	57701	533.156713092151	-1.71498339904385	5.11037591927071e-77
ENSG00000185275	NA	NA	86.7616619877227	-1.703010109633	3.81487365540845e-24
ENSG00000109099	PMP22	5376	2153.16375724148	-1.70233843899071	0
ENSG00000188559	RALGAPA2	57186	89.5356990677451	-1.68850655855955	3.83505336253883e-19
ENSG00000110042	DTX4	23220	128.541174997288	-1.67902132937269	1.0939582904147e-27
ENSG00000155066	PROM2	150696	8.92792624064119	-1.67739279986959	0.00340002415252722
ENSG00000175115	PACS1	55690	1849.14163242801	-1.67092446804373	3.91160620471974e-241
ENSG00000179855	GIPC3	126326	327.862198894592	-1.66962754076366	5.00411805010885e-79
ENSG00000262601	NA	NA	9.8350901363648	-1.6674703272068	0.00206052872469587
ENSG00000154640	BTG3	10950	782.674617201719	-1.66362728605816	2.58107152286013e-150
ENSG00000143845	ETNK2	55224	28.8958459728505	-1.66169592969844	1.20725075439505e-08
ENSG00000112175	BMP5	653	2955.37920342115	-1.66042336658822	0
ENSG00000273033	LINC02035	100129550	30.6893731145414	-1.65840888847607	2.08652950185597e-09
ENSG00000188738	FSIP2	401024	9.25923395843877	-1.65692627752489	0.0038426427332804
ENSG00000107902	LHPP	64077	148.097140990328	-1.65574781483373	4.51076554978753e-39
ENSG00000105855	ITGB8	3696	239.157766502062	-1.64610414703784	9.17095270950989e-43
ENSG00000109686	SH3D19	152503	856.422218336939	-1.63910824384567	4.82706502902014e-162
ENSG00000165322	ARHGAP12	94134	442.741005691106	-1.63369460406139	6.81845096593412e-86
ENSG00000177542	SLC25A22	79751	917.748895783398	-1.62938621896149	1.69845458956447e-118
ENSG00000260630	SNAI3-AS1	197187	7.28344735294548	-1.6288974586293	0.00920734588309263
ENSG00000174827	PDZK1	5174	19.5447737422007	-1.62687813683243	2.44671680032005e-06
ENSG00000156804	FBXO32	114907	49.9413927321711	-1.62484992449105	3.44160078009616e-13
ENSG00000170275	CRTAP	10491	2763.14080709128	-1.60986805140104	0
ENSG00000260231	KDM7A-DT	100134229	7.85586873332786	-1.60880945909164	0.00435022684169478
ENSG00000183853	KIRREL1	55243	2420.84533871915	-1.60785662183357	0
ENSG00000172572	PDE3A	5139	3765.80912395685	-1.60782389417517	5.95873903173981e-276
ENSG00000264868	NA	NA	90.7938866953438	-1.60038188103736	1.75873275938568e-20
ENSG00000187634	SAMD11	148398	185.238643733444	-1.59908027387712	1.21581334131797e-32
ENSG00000271851	NA	NA	12.35557360968	-1.5980372133806	0.000867204586078509
ENSG00000163083	INHBB	3625	17.3744972505441	-1.59192516559316	3.22177262668781e-05
ENSG00000171903	CYP4F11	57834	12.1024204503386	-1.58658287792009	0.00374585023571615
ENSG00000139112	GABARAPL1	23710	2652.36818751923	-1.58651054823342	0
ENSG00000171914	TLN2	83660	528.974891240083	-1.58635890485228	2.75141620893316e-66
ENSG00000151468	CCDC3	83643	11.2049781942461	-1.58373535691023	0.0023776308696447
ENSG00000143816	WNT9A	7483	32.4509889862633	-1.58282209984275	6.02912894332982e-09
ENSG00000157617	C2CD2	25966	208.810770566227	-1.5804304881499	5.30513177929705e-43
ENSG00000168672	FAM84B	157638	113.916957107935	-1.57777818920756	1.37138047162047e-25
ENSG00000086232	EIF2AK1	27102	3527.16195552349	-1.57135642942771	0
ENSG00000088756	ARHGAP28	79822	304.892585837367	-1.56817114354146	6.65848949319664e-67
ENSG00000124151	NCOA3	8202	1627.03441357186	-1.56643820656016	5.55849311985786e-172
ENSG00000182934	SRPRA	6734	1923.32771300786	-1.56164644875138	5.44569164189623e-267
ENSG00000101188	NTSR1	4923	26.766439594119	-1.55851350938942	2.2662803495867e-06
ENSG00000184232	OAF	220323	179.920620508817	-1.55623809473521	1.0282631870908e-26
ENSG00000121879	PIK3CA	5290	685.917436593325	-1.55557451958836	4.2824515441473e-122
ENSG00000166825	ANPEP	290	129.705256487511	-1.54990679181508	2.48074743175878e-30
ENSG00000162836	ACP6	51205	140.320101155773	-1.54640405242845	5.46862130617668e-28
ENSG00000258609	LINC-ROR	100885779	40.7468106347967	-1.54575156978058	3.31505363888466e-08
ENSG00000179134	SAMD4B	55095	1482.23261947967	-1.54479346639038	2.41620470248857e-201
ENSG00000092847	AGO1	26523	498.131880223545	-1.53980217410193	6.05069710747195e-75
ENSG00000231711	LINC00899	100271722	35.0716650929486	-1.53839091577048	8.93653010279505e-09
ENSG00000198561	CTNND1	1500	2918.26468966522	-1.53658473179751	2.19929474666791e-240
ENSG00000163131	CTSS	1520	14.509537627607	-1.53577924731154	0.000197042441672703
ENSG00000119138	KLF9	687	276.986525603942	-1.53265070608789	8.59015688346114e-66
ENSG00000188706	ZDHHC9	51114	500.248134584787	-1.52191619621258	2.8229256205668e-83
ENSG00000213949	ITGA1	3672	2841.91470092886	-1.51883391310285	6.60688189959345e-288
ENSG00000105976	MET	4233	4831.92816785909	-1.51384460514293	1.34623556028299e-273
ENSG00000163283	ALPP	250	13221.005922096	-1.51104874606204	3.05566579444278e-248
ENSG00000258824	NA	NA	18.1685285940955	-1.51031217630538	6.36211399606531e-05
ENSG00000130997	POLN	353497	13.6156918818398	-1.50920042093272	0.000611289043362129
ENSG00000181830	SLC35C1	55343	317.790103841032	-1.50909835098914	3.84373616201719e-52
ENSG00000081019	RSBN1	54665	388.002504162847	-1.50779513447132	2.10941835417275e-66
ENSG00000105974	CAV1	857	3395.96377163867	-1.50636797669498	5.85844706857204e-287
ENSG00000142619	PADI3	51702	12.6595772990437	-1.49722975712749	0.00172020721346428
ENSG00000141519	CCDC40	55036	11.9184585731287	-1.49688852430566	0.00198820844524493
ENSG00000140287	HDC	3067	18.0890360539285	-1.49533054398551	8.0451964333851e-05
ENSG00000103479	RBL2	5934	1025.10696159103	-1.49483412398095	1.89805388381053e-126
ENSG00000132639	SNAP25	6616	41.169970702754	-1.49250410261581	3.71850876725844e-09
ENSG00000132470	ITGB4	3691	33.6365383920286	-1.4918984638474	5.80039051685267e-08
ENSG00000166963	MAP1A	4130	18.5157115020068	-1.49151190403362	6.46089233547372e-05
ENSG00000198824	CHAMP1	283489	946.790199301496	-1.48912690406158	4.54000731686344e-122
ENSG00000239521	CASTOR3	352954	31.8030482122323	-1.48302032560808	8.23683994970623e-08
ENSG00000175874	CREG2	200407	16.5190907885996	-1.48222129114	0.00117608359173017
ENSG00000175155	YPEL2	388403	41.3328693572766	-1.47857922438871	3.77684005885485e-07
ENSG00000130669	PAK4	10298	791.583499684112	-1.4775073913105	1.46611019236607e-99
ENSG00000171757	LRRC34	151827	36.5138567076309	-1.47360749329585	2.7052239540237e-08
ENSG00000147164	SNX12	29934	647.544523097723	-1.47138373927048	2.77444090886424e-87
ENSG00000128510	CPA4	51200	1449.77851461454	-1.4695281957426	9.73278575889058e-114
ENSG00000105289	TJP3	27134	13.3610390253791	-1.46937830531207	0.00113516426523448
ENSG00000119977	TCTN3	26123	515.230827923027	-1.46648252583475	1.15972354104887e-94
ENSG00000118898	PPL	5493	782.03608501527	-1.46573459937522	2.61251994361885e-95
ENSG00000240668	NA	NA	80.7182587704255	-1.46216368220404	1.97779138570071e-13
ENSG00000132854	KANK4	163782	19.7361466256876	-1.45049730955121	7.46204848014664e-05
ENSG00000172380	GNG12	55970	4676.65559963291	-1.44820602889289	0
ENSG00000114648	KLHL18	23276	350.691312462568	-1.44791160331183	1.34145217288963e-60
ENSG00000126870	WDR60	55112	172.048008997728	-1.44657330850615	2.87932764184534e-31
ENSG00000111269	CREBL2	1389	450.87847141272	-1.44548447930206	1.1716798338511e-82
ENSG00000107984	DKK1	22943	628.800700609087	-1.4448651633796	6.46064394790464e-96
ENSG00000132128	LRRC41	10489	463.237567834764	-1.44468557411737	2.93348765722275e-45
ENSG00000204186	ZDBF2	57683	306.350713645727	-1.44225519563306	2.06557915155824e-43
ENSG00000172428	COPS9	150678	227.122607327102	-1.44161585724252	9.29938964005526e-33
ENSG00000243137	PSG4	5672	256.681453894173	-1.44124774711447	1.91068362768459e-41
ENSG00000100478	AP4S1	11154	63.3143655428693	-1.44051224890883	6.49276805429415e-13
ENSG00000271335	NA	NA	20.1802575847223	-1.43766833268394	3.76720087143291e-05
ENSG00000147408	CSGALNACT1	55790	938.438449081266	-1.43472148041708	9.33771778289061e-135
ENSG00000176244	ACBD7	414149	38.7355255841884	-1.43290248485263	1.84869279131788e-09
ENSG00000173960	UBXN2A	165324	366.281858756554	-1.43281674202706	7.27780068139784e-58
ENSG00000260552	LOC101927809	101927809	14.2680026957826	-1.43147249839475	0.00036071979982943
ENSG00000150782	IL18	3606	1596.98740024752	-1.43141551530198	4.80975451481333e-146
ENSG00000100196	KDELR3	11015	185.151567918313	-1.42991307999369	2.47933755973175e-30
ENSG00000113719	ERGIC1	57222	4646.14026691348	-1.42843421248502	0
ENSG00000101558	VAPA	9218	3387.18763441637	-1.42766426800725	0
ENSG00000115844	DLX2	1746	113.681880062001	-1.4190583721618	3.02453783523775e-21
ENSG00000149050	ZNF214	7761	10.5106452143637	-1.41654096884314	0.00215773580683153
ENSG00000115946	PNO1	56902	1026.57854226326	-1.4161196638919	2.6495126290246e-138
ENSG00000163050	COQ8A	56997	709.639048220291	-1.41530686011677	2.16346139323859e-92
ENSG00000233429	HOTAIRM1	100506311	22.4162616817951	-1.41502508968389	4.6187967384537e-06
ENSG00000205544	TMEM256	254863	140.832082527678	-1.41406119780029	2.60423866670045e-26
ENSG00000182463	TSHZ2	128553	21.8420080528517	-1.41370630178493	4.10011094189753e-05
ENSG00000138413	IDH1	3417	1256.52459786014	-1.41342647382038	1.18831632263477e-177
ENSG00000107099	DOCK8	81704	41.8141248569279	-1.41270429592308	3.29455928091322e-09
ENSG00000131746	TNS4	84951	167.017033572312	-1.41220223907635	2.72071792857252e-28
ENSG00000272909	NA	NA	22.1632276461308	-1.40401551654116	4.48786320085079e-05
ENSG00000158825	CDA	978	851.717506401423	-1.40113956805853	2.48945942909581e-118
ENSG00000152580	IGSF10	285313	159.800772307487	-1.39861952765679	3.05607277862638e-27
ENSG00000227964	LINC01429	101927678	10.3841207492781	-1.39825630905537	0.00589651573223638
ENSG00000223501	VPS52	6293	1010.70794456236	-1.39312351686077	7.47046023134946e-146
ENSG00000117139	KDM5B	10765	1970.84279079542	-1.39310832999595	2.40101224848734e-187
ENSG00000088298	EDEM2	55741	424.212989251626	-1.38855115123549	3.54893841840065e-73
ENSG00000187720	THSD4	79875	585.723469430901	-1.38675098807691	7.66445038146066e-68
ENSG00000240024	LINC00888	100505687	62.2171576776716	-1.38613716123051	8.47622710577028e-12
ENSG00000123364	HOXC13	3229	472.078324950157	-1.38482330455255	3.26233805646319e-68
ENSG00000103534	TMC5	79838	261.185031815836	-1.38252458580892	6.05365926487444e-38
ENSG00000121350	PYROXD1	79912	355.594405470374	-1.38072868304437	9.18639356205551e-58
ENSG00000106789	CORO2A	7464	202.950497325666	-1.37852470650572	1.73116102773354e-36
ENSG00000158828	PINK1	65018	1505.09519687772	-1.37756704568982	1.16180664185901e-177
ENSG00000245532	NEAT1	283131	9247.36614817564	-1.37293059518227	4.902869070515e-35
ENSG00000135387	CAPRIN1	4076	9433.74898170653	-1.37081036104374	0
ENSG00000106069	CHN2	1124	37.0873993199437	-1.37002863335758	7.50834935131479e-07
ENSG00000123838	C4BPA	722	87.2507431032992	-1.36733372406701	1.42367847274881e-16
ENSG00000140284	SLC27A2	11001	2687.70029253749	-1.36540480417452	4.63525198968801e-189
ENSG00000235217	TSPY26P	128854	9.71276295195627	-1.36250604809715	0.00845350800846122
ENSG00000175920	DOK7	285489	63.7370549936418	-1.36007795571633	2.46410364598759e-10
ENSG00000205220	PSMB10	5699	25.216620546395	-1.35896968230184	3.62012958080465e-05
ENSG00000255112	CHMP1B	57132	1368.65716524057	-1.35389158001393	2.01107968739393e-204
ENSG00000188846	RPL14	9045	6489.09037912594	-1.35387951558376	0
ENSG00000198795	ZNF521	25925	14.4703764549411	-1.34260422274627	0.00355292484437549
ENSG00000184182	UBE2F	140739	71.3743988064204	-1.34115778440593	9.80591419592492e-12
ENSG00000113369	ARRDC3	57561	126.318993707291	-1.33974382884843	3.29657253841464e-20
ENSG00000205302	SNX2	6643	1017.47456356558	-1.33968935460219	1.65035981776835e-127
ENSG00000173706	HEG1	57493	3348.4472973159	-1.3389106967997	1.8848733947908e-91
ENSG00000135931	ARMC9	80210	106.095195560202	-1.33764808383194	1.33708179049542e-15
ENSG00000116030	SUMO1	7341	1640.84147207295	-1.33704138954041	8.17215453745931e-168
ENSG00000250337	PURPL	643401	161.064878877389	-1.33257135610574	1.2287777915407e-27
ENSG00000100243	CYB5R3	1727	1763.92375315515	-1.3311176800176	3.13762995809812e-172
ENSG00000169184	MN1	4330	333.165429478257	-1.33070358774355	3.01990803661403e-53
ENSG00000182768	NGRN	51335	343.467657127225	-1.32969610809436	1.29978369584782e-39
ENSG00000156671	SAMD8	142891	481.534228803863	-1.32769397681362	9.89648157328673e-61
ENSG00000165490	DDIAS	220042	788.645785038776	-1.32676936136619	3.10324704843555e-110
ENSG00000154114	TBCEL	219899	239.068662817845	-1.32585074811407	3.23807336701399e-31
ENSG00000109917	ZPR1	8882	467.654296909182	-1.3246584922396	3.55127965464747e-59
ENSG00000142794	NBPF3	84224	54.5839983566248	-1.32343907756473	3.97926116397529e-10
ENSG00000215845	TSTD1	100131187	86.0021462048318	-1.32170552907447	2.56234172201668e-16
ENSG00000255302	EID1	23741	1201.66567438408	-1.31472001260126	4.25995206676035e-87
ENSG00000012822	CALCOCO1	57658	436.802809159985	-1.31070932375617	1.39825309640152e-65
ENSG00000237399	PITRM1-AS1	100507034	13.0868038266272	-1.30976674869677	0.00836187536631405
ENSG00000123643	SLC36A1	206358	274.84926247063	-1.30898726160074	3.6345600117662e-39
ENSG00000228630	HOTAIR	100124700	255.929929377336	-1.30674632621712	2.13892881713836e-39
ENSG00000091986	CCDC80	151887	276.336239213717	-1.30331996632964	1.5349293367163e-41
ENSG00000178082	NA	NA	24.7154939717719	-1.30233394846434	2.83286369064879e-05
ENSG00000126821	SGPP1	81537	1078.92682892544	-1.30205480131387	4.13387306064984e-125
ENSG00000166263	STXBP4	252983	102.43419902713	-1.30176063299629	2.13610188745151e-16
ENSG00000178209	PLEC	5339	9765.09509799711	-1.30158090067839	3.8596684153478e-47
ENSG00000162623	TYW3	127253	920.827208598571	-1.30057790937299	1.2492320831235e-113
ENSG00000231721	LINC-PINT	378805	97.1106171208038	-1.29957062908002	6.11231939241464e-15
ENSG00000175426	PCSK1	5122	14.7709389149344	-1.29852370897305	0.00582858930306404
ENSG00000166407	LMO1	4004	45.7213083489564	-1.29842746838278	4.18564989462658e-07
ENSG00000137872	SEMA6D	80031	331.466829978942	-1.29606323930702	1.29802928309777e-51
ENSG00000138134	STAMBPL1	57559	324.063620042951	-1.2944092794097	4.69641713140084e-37
ENSG00000130958	SLC35D2	11046	182.47793007536	-1.29268033975741	9.53235580694871e-30
ENSG00000162878	PKDCC	91461	279.484554561115	-1.29010486213906	6.75560571882473e-36
ENSG00000163001	CFAP36	112942	285.176794687797	-1.28959575725066	7.07337034407741e-48
ENSG00000187239	FNBP1	23048	751.421165690822	-1.28738388001116	3.20311115918998e-94
ENSG00000197077	KIAA1671	85379	840.441176158364	-1.28435658640731	1.88206249806346e-64
ENSG00000114796	KLHL24	54800	322.382433496413	-1.28314867353758	1.17921021652691e-34
ENSG00000204923	FBXO48	554251	14.7126442373806	-1.28281123426705	0.00100804333753127
ENSG00000171097	KYAT1	883	158.308862921876	-1.2777901215701	4.85580727433694e-22
ENSG00000259408	LOC101929988	101929988	12.286604194803	-1.27597374728347	0.0086698088688225
ENSG00000254761	NA	NA	42.648243591108	-1.27487792945048	5.60030603535424e-09
ENSG00000186472	PCLO	27445	32.8335534763632	-1.27386901439248	4.05562295524906e-05
ENSG00000143162	CREG1	8804	1704.94268576163	-1.26905573521182	1.04590039255588e-140
ENSG00000114423	CBLB	868	263.510523609415	-1.26858296471036	1.21238175594579e-39
ENSG00000120549	KIAA1217	56243	217.526621854052	-1.26848471326404	1.83670892825957e-30
ENSG00000198774	RASSF9	9182	34.9196973946402	-1.26454681538334	1.015492320356e-05
ENSG00000154556	SORBS2	8470	481.165635095558	-1.26331422563927	3.09320345842823e-41
ENSG00000056998	GYG2	8908	24.3979466680986	-1.26255787648638	0.000310999146220536
ENSG00000175287	PHYHD1	254295	27.3795399580976	-1.26199530720138	1.01146596078376e-05
ENSG00000204946	ZNF783	100289678	229.942668559586	-1.26132086796642	9.3543411754882e-29
ENSG00000170161	LOC728673	728673	20.6798388078245	-1.26048944086794	0.000189368017060546
ENSG00000102312	PORCN	64840	70.7323699262636	-1.25997711704437	1.9180597469672e-11
ENSG00000170919	TPT1-AS1	100190939	23.8352702484204	-1.25989105667855	0.000102342163114717
ENSG00000141179	PCTP	58488	88.0006624553993	-1.25872001395122	1.27732777917884e-11
ENSG00000081052	COL4A4	1286	145.71613827857	-1.2523064667988	1.39875463955827e-23
ENSG00000123965	NA	NA	13.7309865685286	-1.25126234210176	0.00529070223473894
ENSG00000145391	SETD7	80854	2368.54782714737	-1.24904442064723	1.56337118015266e-160
ENSG00000172954	LCLAT1	253558	389.357068591298	-1.24870406920324	1.58249484233931e-49
ENSG00000127022	CANX	821	15447.7674149376	-1.24430440916573	0
ENSG00000224259	LINC01133	100505633	40.4921231893149	-1.24413167805978	6.90203435915472e-06
ENSG00000138459	SLC35A5	55032	654.527902687341	-1.2440295204851	4.28133698901526e-65
ENSG00000151090	THRB	7068	143.620904072558	-1.24247979128378	4.83846963601237e-22
ENSG00000239523	MYLK-AS1	100506826	19.389393730391	-1.23834336824352	0.000860257943962154
ENSG00000160221	GATD3A	8209	393.519462625945	-1.23503796105532	6.68731310940047e-46
ENSG00000226332	NA	NA	22.8996023186364	-1.2347101026771	0.000449944833575209
ENSG00000102038	SMARCA1	6594	1059.27725333674	-1.23463734052665	7.70277124662088e-107
ENSG00000166200	COPS2	9318	2833.19411798335	-1.23271340506771	4.23805996282588e-181
ENSG00000187792	ZNF70	7621	40.7826228104971	-1.23103284777109	9.10891490770315e-08
ENSG00000167964	RAB26	25837	35.0076556916636	-1.22981131939719	2.47073815423471e-06
ENSG00000112245	PTP4A1	7803	12235.7791062139	-1.22828070891063	8.65169955421684e-283
ENSG00000169891	REPS2	9185	82.9397987092155	-1.22408221705825	4.34450758286847e-11
ENSG00000157823	AP3S2	10239	137.632453411285	-1.22346702121171	1.27527227562606e-22
ENSG00000119729	RHOQ	23433	597.23308765359	-1.21918353901711	9.54796346317864e-82
ENSG00000167065	DUSP18	150290	21.6528544968847	-1.21820357097955	0.000116221745777722
ENSG00000173727	NA	NA	23.7921745347688	-1.2181114655681	0.000511674211257961
ENSG00000134830	C5AR2	27202	100.138368898661	-1.21671353864416	7.59097134910362e-16
ENSG00000137171	KLC4	89953	233.995750414221	-1.21641490426731	1.02404566760344e-30
ENSG00000137507	LRRC32	2615	13.4455499113963	-1.21582911166702	0.00784198345738142
ENSG00000130783	CCDC62	84660	13.6375311292246	-1.21574994214757	0.00899346674795538
ENSG00000133056	PIK3C2B	5287	2093.38042854971	-1.21338358281804	4.6157198861662e-77
ENSG00000072422	RHOBTB1	9886	422.465913366588	-1.21325653638685	3.82017129206099e-53
ENSG00000139239	NA	NA	84.1871973682422	-1.21311769062857	3.33191220522349e-13
ENSG00000154040	CABYR	26256	13.2203579641965	-1.21152394466601	0.00908821023303267
ENSG00000139197	PEX5	5830	682.473899534497	-1.2016581347512	6.41489135531445e-67
ENSG00000167107	ACSF2	80221	70.5112037577333	-1.20144080883686	6.45423804002800e-12
ENSG00000082438	COBLL1	22837	2156.26767454102	-1.20088788840028	2.02496354213515e-91
ENSG00000166750	SLFN5	162394	456.186073572355	-1.2008271512626	1.05689941913382e-38
ENSG00000111145	ELK3	2004	145.071801386265	-1.19783858864453	3.51257096049749e-20
ENSG00000100211	CBY1	25776	63.3380310761206	-1.19771253232868	1.51499711240618e-09
ENSG00000149380	P4HA3	283208	21.334355533911	-1.19657157008306	0.00036318806732977
ENSG00000115761	NOL10	79954	832.615424600035	-1.19303814728556	9.37699027922547e-98
ENSG00000132561	MATN2	4147	180.917954973724	-1.19249044737204	2.61761363947588e-22
ENSG00000114670	NEK11	79858	23.005203834103	-1.1920507873886	0.000280062719299012
ENSG00000184674	NA	NA	154.86740238282	-1.19201120867834	1.43533298604795e-23
ENSG00000144524	COPS7B	64708	395.638505826368	-1.18952008163976	1.62021099865888e-41
ENSG00000187134	AKR1C1	1645	45.6219526025049	-1.18943280829205	1.85251265132201e-07
ENSG00000135469	COQ10A	93058	165.311424877027	-1.18891323508958	8.80806364981583e-24
ENSG00000168610	STAT3	6774	4274.46346495685	-1.18852872273392	1.55651325626647e-266
ENSG00000166326	TRIM44	54765	1458.20634474122	-1.18817932161982	1.53218701830206e-149
ENSG00000189067	LITAF	9516	2665.03594999371	-1.1826958977093	9.89184545599869e-271
ENSG00000060749	QSER1	79832	3187.59328614084	-1.18209658823728	1.70361891785306e-113
ENSG00000141101	NOB1	28987	1466.06606002833	-1.18209309454244	1.95302701442972e-131
ENSG00000134508	CABLES1	91768	1189.93695462645	-1.1820749614753	2.34504150157801e-119
ENSG00000125966	MMP24	10893	265.925610299658	-1.18186132390096	5.51811659079161e-30
ENSG00000139926	FRMD6	122786	358.653246925657	-1.18042373879506	3.51636937004916e-38
ENSG00000169031	COL4A3	1285	42.8995744742014	-1.17895424911405	1.08905017380946e-07
ENSG00000153404	PLEKHG4B	153478	22.7151018468646	-1.1788754748966	0.000179869907968496
ENSG00000064205	WISP2	8839	2095.42153412196	-1.17867569057855	1.15273312656951e-120
ENSG00000127947	PTPN12	5782	1368.05220124017	-1.17605527171269	1.09111742056971e-85
ENSG00000112293	GPLD1	2822	66.0484506453463	-1.17479672163276	3.35391866441891e-09
ENSG00000265681	RPL17	6139	79.981207033932	-1.17383869532594	9.97233257451544e-12
ENSG00000233237	LINC00472	79940	36.9039723435262	-1.1735370390366	6.41572722889089e-06
ENSG00000255090	NA	NA	22.8112007532868	-1.17244210972258	0.000722482781197265
ENSG00000176894	PXMP2	5827	58.3073957562076	-1.17231944679254	5.35161844950064e-09
ENSG00000073969	NSF	4905	1068.32474194163	-1.17221634356438	4.2980507627563e-98
ENSG00000189060	H1F0	3005	2298.21206459798	-1.17178597812089	8.90854874095873e-93
ENSG00000148634	HERC4	26091	2814.02124955973	-1.1707154611949	7.92952066653871e-149
ENSG00000118849	RARRES1	5918	61.9138926135728	-1.16856434932414	6.57820946771495e-09
ENSG00000167925	GHDC	84514	157.515676879511	-1.16812282551973	3.11876729839711e-23
ENSG00000114923	SLC4A3	6508	12.5008562880571	-1.16766326240655	0.00831727487707192
ENSG00000147124	ZNF41	7592	305.968621482935	-1.16747840182086	2.02387108449639e-39
ENSG00000163703	CRELD1	78987	120.625317344356	-1.16745833013938	5.51387042335948e-12
ENSG00000134250	NOTCH2	4853	5006.01430748316	-1.16387127823699	8.43824245065764e-36
ENSG00000186193	SAPCD2	89958	2185.11334096265	-1.16346803869219	5.48051972970312e-58
ENSG00000108424	KPNB1	3837	12792.3404513618	-1.16211635473668	6.9946395531847e-204
ENSG00000272800	NA	NA	14.9580281715668	-1.16165526860733	0.00599786233700976
ENSG00000140650	PMM2	5373	581.97152729208	-1.15907344401852	5.34171607339151e-70
ENSG00000156599	ZDHHC5	25921	1630.37700933857	-1.15834863008094	7.9484937742767e-151
ENSG00000157216	SSBP3	23648	389.987489535913	-1.15707228559085	1.37624932604571e-50
ENSG00000132832	NA	NA	13.794994998455	-1.15643118731559	0.0090464951922626
ENSG00000103269	RHBDL1	9028	27.3029640464112	-1.15455909754261	0.000260923737996577
ENSG00000230438	SERPINB9P1	221756	39.7050408142981	-1.15437075163673	6.41024130552334e-07
ENSG00000273382	NA	NA	21.9517564633567	-1.15290349425631	0.00106149901072656
ENSG00000138439	FAM117B	150864	267.99378038433	-1.15269052247027	3.647306039411e-26
ENSG00000130227	XPO7	23039	2045.93305613296	-1.1516640273745	8.59899742143072e-193
ENSG00000141295	SCRN2	90507	164.352408722784	-1.15051825675239	1.40999616055312e-20
ENSG00000196139	AKR1C3	8644	511.250572796263	-1.14769691261739	1.15904553321698e-47
ENSG00000156253	RWDD2B	10069	302.223117532801	-1.14763902339346	7.63949422235088e-38
ENSG00000145029	NICN1	84276	64.3908260593442	-1.14730885174245	6.25367468037692e-10
ENSG00000005884	ITGA3	3675	1675.08091373557	-1.1472952168333	3.62355300432455e-117
ENSG00000164715	LMTK2	22853	1440.86162822843	-1.14725968117659	5.44010764334637e-113
ENSG00000094975	SUCO	51430	782.885587991415	-1.14681939188077	1.43728296797362e-71
ENSG00000136643	RPS6KC1	26750	567.909231059945	-1.14584093636703	6.9028204160112e-65
ENSG00000151929	BAG3	9531	1584.91557860857	-1.14444196977949	4.51384233720584e-109
ENSG00000164081	TEX264	51368	257.291681644924	-1.14400272742791	1.92238580498652e-34
ENSG00000173918	C1QTNF1	114897	111.073128223849	-1.14303775119494	8.54871981107496e-14
ENSG00000041515	MYO16	23026	61.9206280567308	-1.14045776653807	2.04458818360719e-08
ENSG00000122033	MTIF3	219402	241.891251608957	-1.14007482195669	2.66183733580656e-24
ENSG00000268621	IGFL2-AS1	645553	73.2222165262527	-1.13931568710396	5.18364054408968e-10
ENSG00000214110	NA	NA	198.479394412941	-1.13868378356191	3.20383935933403e-12
ENSG00000136731	UGGT1	56886	1953.55895900735	-1.13768718861809	1.36673869927542e-121
ENSG00000133895	MEN1	4221	1182.67258400701	-1.13600300475222	4.52398448914809e-79
ENSG00000172927	MYEOV	26579	29.4171232608245	-1.135968242777	8.29322678016648e-05
ENSG00000163295	ALPI	248	4221.3847423875	-1.13321396613576	1.28231798855783e-108
ENSG00000214046	SMIM7	79086	324.834586965082	-1.13078852612871	2.4425467725185e-32
ENSG00000082213	C5orf22	55322	1251.73522873987	-1.12970285547159	3.02448906533111e-125
ENSG00000198162	MAN1A2	10905	1236.8106270443	-1.1290745645554	3.30395365037208e-116
ENSG00000168904	LRRC28	123355	52.1085170214224	-1.12517853562511	2.24972620863377e-08
ENSG00000087111	PIGS	94005	963.306097252506	-1.12395558118241	1.26206887837392e-84
ENSG00000223477	NA	NA	72.1451300238718	-1.12349198460176	1.28958538230127e-10
ENSG00000246174	KCTD21-AS1	100289388	14.2750144480669	-1.12315005312986	0.00904954805841067
ENSG00000272782	NA	NA	17.1656877751193	-1.12289709454319	0.00645144704150338
ENSG00000096717	SIRT1	23411	874.475734909437	-1.12229243050641	8.03550250625447e-85
ENSG00000108846	ABCC3	8714	456.755616515017	-1.1191829280758	4.45346466055187e-40
ENSG00000078018	MAP2	4133	49.0233814021023	-1.11836206323534	2.46586390353954e-06
ENSG00000162804	SNED1	25992	91.4261157619234	-1.11645643011135	2.09525119692384e-12
ENSG00000121743	GJA3	2700	68.5172292597269	-1.11472441390602	3.60962557239149e-09
ENSG00000131069	ACSS2	55902	149.418224873372	-1.11447768817921	1.74280291385695e-18
ENSG00000123179	EBPL	84650	350.012457736738	-1.11383590534982	3.78547809605722e-36
ENSG00000104611	SH2D4A	63898	1418.78663798261	-1.1127864200655	9.07453695485303e-114
ENSG00000090054	SPTLC1	10558	1044.79687730221	-1.11226026201282	3.83996574322514e-81
ENSG00000164603	BMT2	154743	86.4689394287705	-1.11202232340482	6.77703087612462e-12
ENSG00000070190	DAPP1	27071	16.6612787225691	-1.11196107986136	0.00863122101351936
ENSG00000042445	RETSAT	54884	622.964442004742	-1.11076917272639	1.88923256536855e-48
ENSG00000114999	TTL	150465	1828.08948157323	-1.1086330216389	5.18878430531387e-123
ENSG00000071994	PDCD2	5134	698.516970980125	-1.10664565162254	4.25099374852362e-64
ENSG00000100292	HMOX1	3162	193.448701573538	-1.1060990504994	8.05442686972239e-23
ENSG00000174996	KLC2	64837	1025.48032084859	-1.10598672393627	3.83577863045858e-83
ENSG00000171700	RGS19	10287	135.364795216141	-1.10530735995109	4.55373815494755e-16
ENSG00000160404	TOR2A	27433	183.072535598111	-1.10460123034335	8.47427712441267e-23
ENSG00000110693	SOX6	55553	181.431343589965	-1.1001557509136	1.90542237915828e-21
ENSG00000167306	MYO5B	4645	265.773510533745	-1.09986420648876	3.52939127782002e-26
ENSG00000149577	SIDT2	51092	148.155185729642	-1.09713929900596	1.31917809472839e-18
ENSG00000100934	SEC23A	10484	2605.42485883551	-1.09515035030872	8.08918729650259e-84
ENSG00000110315	RNF141	50862	420.208412083813	-1.09437755235855	2.9187265413471e-49
ENSG00000177570	SAMD12	401474	251.989116733164	-1.09335707206178	1.49521526974539e-27
ENSG00000157077	ZFYVE9	9372	340.017849065893	-1.09160739000772	8.59261651413877e-41
ENSG00000170485	NPAS2	4862	603.50380396386	-1.08981650032097	9.89798244203205e-45
ENSG00000120899	PTK2B	2185	201.106095865242	-1.08834863292317	1.65877715086911e-24
ENSG00000116017	ARID3A	1820	87.1974669151097	-1.08814848925964	6.98168933738267e-11
ENSG00000172175	MALT1	10892	942.126186559148	-1.08708596417091	2.0721284807387e-86
ENSG00000135111	TBX3	6926	1036.35358623219	-1.08652567435154	7.04457502504924e-95
ENSG00000165124	SVEP1	79987	792.037846118349	-1.08531978953512	5.05355010051486e-30
ENSG00000112319	EYA4	2070	918.932714894311	-1.08465898297413	9.68549772752508e-76
ENSG00000198919	DZIP3	9666	606.787752904745	-1.08441108877694	1.39552657194423e-56
ENSG00000101460	MAP1LC3A	84557	30.0991131000431	-1.08306182051715	0.000244906577477474
ENSG00000156860	FBRS	64319	793.340825669443	-1.08160177723946	1.54363224039658e-45
ENSG00000227953	NA	NA	62.6261152398791	-1.08133285864054	4.59170039502522e-09
ENSG00000149582	TMEM25	84866	47.2828297051636	-1.08114655077401	1.3203180733168e-06
ENSG00000108826	MRPL27	51264	630.850521887377	-1.08082215512918	6.87009148809235e-49
ENSG00000110925	CSRNP2	81566	620.28505984049	-1.08014913091001	1.60372705142195e-73
ENSG00000123505	AMD1	262	2898.48931032332	-1.07903118680418	7.54516395707511e-186
ENSG00000175029	CTBP2	1488	1078.93154391931	-1.07775903986305	4.29781743685648e-89
ENSG00000135480	KRT7	3855	12148.8037413479	-1.07587704406269	5.55205735685188e-94
ENSG00000176410	DNAJC30	84277	134.342029951394	-1.07324762306486	3.28868504647511e-18
ENSG00000134531	EMP1	2012	480.088278094055	-1.0717877758357	6.29953167444286e-48
ENSG00000128965	CHAC1	79094	27.1735018190466	-1.07177512092584	0.000385589627199154
ENSG00000164237	CMBL	134147	1319.61614512524	-1.07153085755972	6.61100000180365e-107
ENSG00000113300	CNOT6	57472	1016.44653567925	-1.06815795590054	8.75745696344489e-89
ENSG00000259673	IQCH-AS1	100506686	56.6758586009344	-1.06788106592565	2.22525263733324e-07
ENSG00000138735	PDE5A	8654	169.648536669309	-1.06738978568967	5.47787007183916e-18
ENSG00000105856	HBP1	26959	726.703655757879	-1.06702154806547	3.42199836193259e-56
ENSG00000136122	BORA	79866	856.914629424876	-1.06650410664632	9.16012353798934e-41
ENSG00000104679	R3HCC1	203069	340.639766596055	-1.06464824337464	1.92385071185844e-31
ENSG00000137440	FGFBP1	9982	65.5173759166412	-1.06413280384819	1.59608001839075e-07
ENSG00000005102	MEOX1	4222	376.968903135416	-1.06114310930137	4.93164571834491e-28
ENSG00000169994	MYO7B	4648	26.060692500434	-1.0610584304637	0.00120936362678336
ENSG00000198464	ZNF480	147657	332.278364068394	-1.06053181757633	1.11669677436543e-28
ENSG00000156398	SFXN2	118980	131.567775108012	-1.05969948782934	3.01285598348244e-12
ENSG00000074319	TSG101	7251	962.018609048705	-1.05906687773545	3.69528238600566e-84
ENSG00000086544	ITPKC	80271	115.677027230709	-1.0578462243539	6.39851630041116e-12
ENSG00000196659	TTC30B	150737	33.3698994956382	-1.05668899388474	6.60205865939045e-05
ENSG00000080298	RFX3	5991	62.547843579183	-1.05493536562835	2.83160287368394e-08
ENSG00000186174	BCL9L	283149	1318.78378333171	-1.05441142262057	1.48579367366708e-41
ENSG00000103599	IQCH	64799	18.7519614281256	-1.05402483573632	0.0050866576831289
ENSG00000110880	CORO1C	23603	3653.47953791999	-1.05390669217841	2.5751050096454e-154
ENSG00000254285	NA	NA	37.8794502171979	-1.05336134698231	5.69798513622107e-05
ENSG00000173705	SUSD5	26032	382.537983886442	-1.05207552340895	1.78397241723381e-39
ENSG00000174628	IQCK	124152	47.2659313317897	-1.05180616686683	1.15303625933632e-05
ENSG00000184194	GPR173	54328	16.8964830364679	-1.05173577657181	0.00624665232729163
ENSG00000051382	PIK3CB	5291	829.045734613829	-1.05157440469143	5.9530395520433e-66
ENSG00000110871	COQ5	84274	406.449796788019	-1.05091780037651	2.50923264306806e-36
ENSG00000148358	GPR107	57720	2090.09954400192	-1.05058046323639	5.55509346127728e-102
ENSG00000244306	DUXAP10	503639	23.2407966496976	-1.04683204262213	0.00288047864875749
ENSG00000261652	C15orf65	145788	24.9360222233074	-1.0462347801049	0.00386028768030065
ENSG00000170421	KRT8	3856	13972.8418229562	-1.04582719794693	3.50559340679621e-109
ENSG00000240291	NA	NA	17.6119735853501	-1.04520373193241	0.00657476318695082
ENSG00000143452	HORMAD1	84072	59.2214877574514	-1.04412337262506	2.52564861997124e-06
ENSG00000110047	EHD1	10938	1387.05362538362	-1.04151970569743	2.9862170122026e-75
ENSG00000140451	PIF1	80119	915.744216580912	-1.04077931126905	1.81918698884113e-36
ENSG00000155085	AK9	221264	16.0652498417137	-1.03979608104927	0.00741845205837996
ENSG00000142528	ZNF473	25888	324.67185662117	-1.0393470416558	2.67336116292415e-35
ENSG00000130768	SMPDL3B	27293	71.5429157614454	-1.03859588087101	1.58428448054866e-08
ENSG00000234494	SP2-AS1	100506325	21.3401749493115	-1.0358934679185	0.00210874993930849
ENSG00000215386	MIR99AHG	388815	99.3211685120324	-1.03564465142026	2.42527519320166e-12
ENSG00000136653	NA	NA	266.487008187167	-1.03395172754469	4.43710474027139e-26
ENSG00000109072	VTN	7448	17.0987168796261	-1.03310566525006	0.00891024964069746
ENSG00000135070	ISCA1	81689	602.700463964889	-1.0330395897712	4.82881571030789e-54
ENSG00000143382	ADAMTSL4	54507	430.264455018268	-1.03096589427313	1.11416327443099e-39
ENSG00000087302	RTRAF	51637	2378.21319215757	-1.02754190869346	1.76033326404035e-116
ENSG00000130477	UNC13A	23025	16.1872804715506	-1.02698707619163	0.0091902712415673
ENSG00000167635	ZNF146	7705	2296.93122444397	-1.02448407252894	4.35179343650793e-99
ENSG00000166503	HDGFL3	50810	471.803341851787	-1.0238020927744	1.8871148432648e-40
ENSG00000150687	PRSS23	11098	2191.66286139228	-1.02222908945075	1.67837441029735e-146
ENSG00000197296	FITM2	128486	249.115494298471	-1.02208820027385	9.28518481176055e-23
ENSG00000065809	FAM107B	83641	1893.02426175914	-1.02028407069276	6.42778942322484e-95
ENSG00000182827	ACBD3	64746	1246.76711118331	-1.0176329685382	9.64528442689055e-97
ENSG00000144810	COL8A1	1295	145.523081447367	-1.01632853191805	5.65258020807784e-15
ENSG00000233621	LINC01137	728431	33.5670566232146	-1.01589327248318	0.000301997626307309
ENSG00000071537	SEL1L	6400	1260.41967992446	-1.01538316208121	3.4585149306426e-92
ENSG00000223960	PRKRA-AS1	101927027	108.407733897999	-1.01466423006733	2.16157312786768e-12
ENSG00000156171	DRAM2	128338	388.547989252332	-1.01462304824048	7.24712286049655e-36
ENSG00000106018	VIPR2	7434	129.86737992259	-1.01394757641487	2.64237868677922e-14
ENSG00000169604	ANTXR1	84168	7189.36273360788	-1.01381675314002	8.37611989824784e-205
ENSG00000136044	APPL2	55198	280.342681542202	-1.01324289853625	9.960102186523e-25
ENSG00000135632	SMYD5	10322	691.526180921642	-1.01281262641674	5.94431361967743e-67
ENSG00000214106	PAXIP1-AS2	100132707	22.578179694664	-1.01271936473996	0.00285696480013184
ENSG00000125968	ID1	3397	1473.14281163825	-1.01270958943764	1.29221764624707e-52
ENSG00000204130	RUFY2	55680	244.924646763284	-1.01215861016591	2.35657711790799e-26
ENSG00000037749	MFAP3	4238	1264.2721331346	-1.01160112544053	3.57613018986628e-57
ENSG00000157851	DPYSL5	56896	137.3297340309	-1.01089079807273	2.32708865590474e-13
ENSG00000059378	PARP12	64761	455.456048870036	-1.01058117843067	2.16340087879662e-39
ENSG00000164488	DACT2	168002	154.246016700695	-1.00904177216883	1.81066530364683e-14
ENSG00000094880	CDC23	8697	1029.83872908661	-1.00843368189886	5.777114933091e-70
ENSG00000072786	STK10	6793	524.377882640628	-1.00780057116286	1.55802024677673e-46
ENSG00000232388	SMIM26	388789	140.702985108324	-1.00729097280996	1.57247473075656e-14
ENSG00000154065	ANKRD29	147463	136.167447918292	-1.00531155087583	1.18028381112432e-13
ENSG00000162522	KIAA1522	57648	1067.86194627597	-1.00515020758163	7.42271965328307e-78
ENSG00000003147	ICA1	3382	66.2093988542599	-1.00508690986705	7.50859144699073e-08
ENSG00000133226	SRRM1	10250	1677.4339936822	-1.00437878009104	6.71243808219054e-117
ENSG00000136935	GOLGA1	2800	583.900488020391	-1.00406795530851	1.4266287337129e-60
ENSG00000184949	FAM227A	646851	28.6176880777218	-1.00322265737223	0.00160499840440014
ENSG00000272142	LYRM4-AS1	100129461	19.8125083890892	-1.00120639866495	0.00803785558325772
ENSG00000102452	NALCN	259232	73.2900440274519	-1.0001958698031	4.95472434625332e-09
ENSG00000107738	VSIR	64115	155.761741921678	-0.996695558821323	9.37699380561888e-16
ENSG00000163602	RYBP	23429	562.918226159347	-0.995914845621696	3.12780788274704e-40
ENSG00000142599	RERE	473	681.683543061084	-0.99552470426684	4.43107323178716e-37
ENSG00000114354	TFG	10342	3642.27609383757	-0.995089606791718	6.65859975723782e-214
ENSG00000165914	TTC7B	145567	246.829126411911	-0.992929422775472	1.35840809125483e-24
ENSG00000111276	CDKN1B	1027	1552.29837248964	-0.991703250909519	1.12432036963034e-99
ENSG00000221817	PPP3CB-AS1	101929145	56.152840692655	-0.991292731913186	3.98550870728238e-06
ENSG00000169398	PTK2	5747	2433.60409290904	-0.991072154306387	1.61705324287381e-147
ENSG00000168246	UBTD2	92181	547.634414167887	-0.990326688655275	2.61903846433095e-57
ENSG00000124104	SNX21	90203	164.514749767951	-0.98933628967642	1.8090523306023e-17
ENSG00000176148	TCP11L1	55346	422.075572784616	-0.988961770582092	1.41064439237146e-33
ENSG00000235674	NA	NA	39.4681282214465	-0.98831926273079	0.000253233862264803
ENSG00000111057	KRT18	3875	12807.6398733851	-0.988271245526819	6.4447889140481e-86
ENSG00000100739	BDKRB1	623	28.7033661174776	-0.986524218348781	0.000279648041974228
ENSG00000206195	DUXAP8	503637	110.050614262991	-0.986473027787886	1.07754077473383e-08
ENSG00000103423	DNAJA3	9093	1575.39165315306	-0.986136316905486	6.55214481546975e-86
ENSG00000255284	LOC171391	171391	19.1084202707618	-0.985645495589484	0.00441232869998797
ENSG00000153246	PLA2R1	22925	83.284917697215	-0.985159543192908	7.94290985373888e-09
ENSG00000157379	DHRS1	115817	73.0244882272206	-0.98430568744549	8.48866535457771e-09
ENSG00000131370	SH3BP5	9467	1268.64126725945	-0.983895260486154	3.20173650027333e-86
ENSG00000064199	SPA17	53340	55.3866707924153	-0.98107860890911	1.98556220114548e-07
ENSG00000269378	NA	NA	30.0725905269123	-0.980528550712815	0.000644017058615135
ENSG00000169330	MINAR1	23251	39.0819214029709	-0.980250274612203	4.10433575818689e-05
ENSG00000155096	AZIN1	51582	3978.79805475132	-0.978900779215462	5.89236079704757e-91
ENSG00000198792	TMEM184B	25829	972.545161694296	-0.9788625609595	8.18623132671755e-67
ENSG00000169752	NRG4	145957	116.15181585265	-0.977675637929081	3.65695908054348e-11
ENSG00000184481	FOXO4	4303	196.607447260537	-0.977541184950861	1.35560875369067e-18
ENSG00000119685	TTLL5	23093	618.682826083253	-0.976445750978505	2.66594012395576e-43
ENSG00000173227	SYT12	91683	1256.88676363863	-0.975558776089822	1.20111753814733e-52
ENSG00000106991	ENG	2022	892.209196901596	-0.975261867322862	3.59057602436062e-47
ENSG00000122497	NA	NA	48.4130837292493	-0.974772982879519	0.000244243722935664
ENSG00000221926	TRIM16	10626	502.759514751505	-0.974610914834888	3.88755151731938e-40
ENSG00000130702	LAMA5	3911	7213.98090997665	-0.974485765329105	1.18682416019523e-27
ENSG00000179967	NA	NA	69.7969563997021	-0.97437741347788	1.39116755811536e-06
ENSG00000134996	OSTF1	26578	117.369469711675	-0.974333497457542	2.51005916796554e-12
ENSG00000143772	ITPKB	3707	35.2056213242049	-0.974160490633967	0.000217111673024166
ENSG00000198700	IPO9	55705	4661.44454687948	-0.973257369404214	1.25760470089115e-126
ENSG00000176046	NUPR1	26471	586.06754915926	-0.97318539103113	1.62021099865888e-41
ENSG00000075407	ZNF37A	7587	470.622895701263	-0.972676211502399	6.68882329395232e-44
ENSG00000168495	POLR3D	661	762.978390075036	-0.971873663560545	2.86253934414464e-58
ENSG00000111452	ADGRD1	283383	118.951067159442	-0.971591990347163	6.71283610201747e-10
ENSG00000108064	TFAM	7019	1708.62702614416	-0.969983918416955	5.91199970854251e-105
ENSG00000104140	RHOV	171177	942.765242911506	-0.9696906530013	2.80927325065227e-52
ENSG00000161638	ITGA5	3678	499.283460687932	-0.968818918222126	1.47467353787116e-42
ENSG00000108582	CPD	1362	1620.7456094035	-0.968488775470726	4.6555110444074e-62
ENSG00000047578	KIAA0556	23247	390.359803164289	-0.967274558139293	2.66030680119297e-28
ENSG00000165732	DDX21	9188	10572.3904913925	-0.967087445728573	2.14069679769399e-182
ENSG00000109576	AADAT	51166	114.28041461233	-0.965803363760138	5.18297348348394e-11
ENSG00000172819	RARG	5916	650.385269225029	-0.965382188460707	4.90707720033224e-52
ENSG00000162702	ZNF281	23528	1677.10738041232	-0.964819406762653	1.34395972779788e-84
ENSG00000035403	VCL	7414	12033.7462637707	-0.96413819291708	1.55428574560237e-132
ENSG00000025772	TOMM34	10953	1384.79195923108	-0.962656862783618	4.13631097847466e-95
ENSG00000074603	DPP8	54878	958.854494900252	-0.962313127569917	9.03713715209205e-66
ENSG00000038210	PI4K2B	55300	421.213037004916	-0.960407049545239	6.78080385398827e-22
ENSG00000161813	LARP4	113251	3474.13247604256	-0.960070862138425	3.70053001163358e-104
ENSG00000023287	RB1CC1	9821	2064.86340778061	-0.959372856123375	1.54912315463378e-94
ENSG00000196526	AFAP1	60312	3755.38795337685	-0.958319210485324	7.3123408003374e-155
ENSG00000186184	POLR1D	51082	614.871481644867	-0.958273277668681	2.46258755531284e-46
ENSG00000151881	TMEM267	64417	513.5580960522	-0.954468304866676	3.23020446536341e-43
ENSG00000180263	FGD6	55785	258.183107833186	-0.954164991521055	5.07786463707997e-21
ENSG00000143363	PRUNE1	58497	585.581546358357	-0.954022083777826	1.32369856394591e-42
ENSG00000117533	VAMP4	8674	191.018315669892	-0.952673222989016	3.69450564471224e-18
ENSG00000154310	TNIK	23043	77.144900487706	-0.952437078450645	4.15107884984727e-08
ENSG00000187837	HIST1H1C	3006	353.531810785992	-0.952019487869183	7.61805858593783e-20
ENSG00000011677	GABRA3	2556	99.529125873839	-0.950845449800217	2.66968417043857e-09
ENSG00000114439	BBX	56987	1818.14883559408	-0.950132775340095	1.11292467920485e-93
ENSG00000124767	GLO1	2739	2714.91072167722	-0.95007471500801	1.04602943204338e-76
ENSG00000253200	NA	NA	22.8823122564503	-0.949327482778072	0.00609454227593272
ENSG00000086619	ERO1B	56605	104.932561005628	-0.948966469911283	2.43131480595533e-10
ENSG00000152422	XRCC4	7518	264.221493503138	-0.948252949312167	2.09906115291796e-23
ENSG00000162695	SLC30A7	148867	367.114932319967	-0.947934130025251	6.05327838920711e-26
ENSG00000115170	ACVR1	90	179.020437042056	-0.947760499739535	3.27199912458705e-16
ENSG00000250303	LOC283140	283140	31.6682786144734	-0.946421032214226	0.000669496142130838
ENSG00000106025	TSPAN12	23554	357.072211148273	-0.945734990489088	2.83923190721248e-33
ENSG00000103222	ABCC1	4363	2035.5343725088	-0.944838648539137	7.66104053265439e-84
ENSG00000012171	SEMA3B	7869	1358.52115814864	-0.944373106140632	2.83931974534296e-39
ENSG00000170464	DNAJC18	202052	130.700829840032	-0.943577607207378	2.58297798764705e-12
ENSG00000189339	SLC35E2B	728661	532.368579387176	-0.941894045397857	3.10916687084324e-41
ENSG00000155254	MARVELD1	83742	903.046872686131	-0.941509353688071	2.91764138309769e-57
ENSG00000198431	TXNRD1	7296	30743.6952352324	-0.940343673090297	3.24199611288495e-155
ENSG00000251432	LINC02615	100507487	19.1590376300072	-0.939827676076378	0.0096245359518293
ENSG00000105662	CRTC1	23373	221.219071193141	-0.937596301556264	8.64114009883722e-14
ENSG00000173171	MTX1	4580	388.705394863505	-0.937591979492728	1.60809123330061e-29
ENSG00000177706	FAM20C	56975	314.105934671157	-0.936712566962492	1.62120296781643e-21
ENSG00000162755	KLHDC9	126823	32.3870094102146	-0.93605981029916	0.00092450536968146
ENSG00000118689	FOXO3	2309	216.192568341933	-0.935356059534943	6.33534189962762e-19
ENSG00000183955	KMT5A	387893	1098.42515033311	-0.934762523855032	1.79181535684658e-56
ENSG00000180447	GAS1	2619	324.977411148021	-0.933813810231406	2.72460344495239e-25
ENSG00000081386	ZNF510	22869	160.12132274637	-0.932709394845805	1.46166784367394e-11
ENSG00000158615	PPP1R15B	84919	6551.14970913	-0.932450711588447	4.81819390472094e-187
ENSG00000131669	NINJ1	4814	364.459086727186	-0.932405689315002	3.13062748730115e-33
ENSG00000119938	PPP1R3C	5507	64.9867371236784	-0.931755426086272	1.74519853366694e-06
ENSG00000140455	USP3	9960	845.376839830822	-0.931366640678274	1.20438936031593e-41
ENSG00000103043	VAC14	55697	721.029121393251	-0.930953243917777	4.4317102301297e-52
ENSG00000154330	PGM5	5239	72.8943129149774	-0.929128921029565	7.29644287460722e-08
ENSG00000188554	NBR1	4077	3124.55719975062	-0.927854953096534	7.5576078052289e-120
ENSG00000102385	DRP2	1821	35.465623597596	-0.926501586151525	0.000131025812372116
ENSG00000158246	TENT5B	115572	109.867316056317	-0.926377152428918	1.0651755582228e-12
ENSG00000146476	ARMT1	79624	597.85011514451	-0.926340262660708	9.18813852765489e-45
ENSG00000122417	ODF2L	57489	263.180284670721	-0.92597181558687	2.74609913110294e-23
ENSG00000137449	CPEB2	132864	224.72414724607	-0.924677540930736	2.10177703700384e-17
ENSG00000144040	SFXN5	94097	156.963609507508	-0.924531833697522	1.11988791567347e-14
ENSG00000177106	EPS8L2	64787	674.638948615246	-0.924321954261599	2.89375018071957e-41
ENSG00000133710	SPINK5	11005	171.898975885098	-0.924297275661497	4.28453523102253e-14
ENSG00000159128	IFNGR2	3460	501.679259437464	-0.92391122138698	2.07945899802795e-39
ENSG00000116649	SRM	6723	1602.2409801835	-0.923903268856527	4.08303114228014e-33
ENSG00000125637	PSD4	23550	194.761192070899	-0.922896373137258	5.07551575696377e-16
ENSG00000115525	ST3GAL5	8869	39.2892495245364	-0.922537178932344	0.000787627446680868
ENSG00000147689	FAM83A	84985	54.278329087842	-0.921643540191695	1.49347076078502e-05
ENSG00000186566	GPATCH8	23131	1510.90528730812	-0.921574031477111	3.44711279594184e-85
ENSG00000100284	TOM1	10043	168.006482666867	-0.91958412975548	1.96296487101399e-15
ENSG00000124406	ATP8A1	10396	75.1520253454661	-0.919406662384509	9.48579764737022e-08
ENSG00000171631	P2RY6	5031	50.7535041766084	-0.919300863020026	0.000225570467701401
ENSG00000163795	ZNF513	130557	121.246202155692	-0.918629943604099	3.03413744929348e-10
ENSG00000112079	STK38	11329	1443.2719157037	-0.917339065142697	2.50397203924484e-68
ENSG00000251562	MALAT1	378938	8037.21406618774	-0.917220720424349	8.53679092197452e-05
ENSG00000104043	ATP8B4	79895	158.341488879472	-0.916904182546216	7.36475892717326e-14
ENSG00000169062	UPF3A	65110	426.656976535447	-0.915674398730254	2.75177484110665e-34
ENSG00000103832	NA	NA	21.3812743929517	-0.915164020924882	0.00856408338799775
ENSG00000172081	MOB3A	126308	292.11036972892	-0.915008532893768	2.82765785380364e-22
ENSG00000133138	TBC1D8B	54885	108.920536337224	-0.91449913053774	5.72462786692124e-10
ENSG00000164576	SAP30L	79685	300.050822514337	-0.914451221797408	4.20903334709963e-22
ENSG00000068079	IFI35	3430	259.853262715002	-0.91435424581259	8.40621375118797e-21
ENSG00000100568	VTI1B	10490	919.504775155434	-0.913436712007645	1.51052863629138e-71
ENSG00000139083	ETV6	2120	135.928247415069	-0.912208143968747	9.54122564441286e-11
ENSG00000118777	ABCG2	9429	591.56245785606	-0.911937947070621	8.39695374117002e-33
ENSG00000174374	NA	NA	303.378111843729	-0.911580187402924	6.65925343175249e-20
ENSG00000112367	FIG4	9896	104.119523250388	-0.911004080659048	1.05331850502075e-09
ENSG00000203880	PCMTD2	55251	603.116349144092	-0.910611715855818	4.43640946271523e-28
ENSG00000168333	PPDPFL	492307	110.3502693259	-0.909614508456255	2.44384951673342e-10
ENSG00000168398	BDKRB2	624	78.2814741775997	-0.908679016832001	7.79779295027203e-08
ENSG00000134982	APC	324	887.006781973786	-0.908449949170644	2.04150645725088e-37
ENSG00000108588	CCDC47	57003	2067.95677816072	-0.908240974110617	2.50111111351424e-102
ENSG00000106346	USP42	84132	444.807548918601	-0.907416485144211	4.95714710632879e-32
ENSG00000036549	ZZZ3	26009	1274.05824983722	-0.906775964277373	4.09155052031309e-70
ENSG00000108641	B9D1	27077	246.915312273183	-0.906404779208243	3.08538722011995e-18
ENSG00000143801	PSEN2	5664	285.016630266016	-0.90638619220308	3.81020527220879e-22
ENSG00000111653	ING4	51147	128.554584478477	-0.905357906932068	3.96882304115899e-12
ENSG00000272452	NA	NA	25.5645425757213	-0.90530459924149	0.00461950411029579
ENSG00000075223	SEMA3C	10512	1574.51622851469	-0.901680692327853	3.50064531183746e-81
ENSG00000160223	ICOSLG	23308	63.0275926540023	-0.901049027344097	2.59971118986011e-06
ENSG00000101150	TPD52L2	7165	3331.14717364577	-0.900853988357289	1.27168674527845e-44
ENSG00000127663	KDM4B	23030	558.701018881821	-0.900814391327936	7.62458844654806e-35
ENSG00000148848	ADAM12	8038	462.74509022908	-0.900145829467156	3.84308463714553e-29
ENSG00000235477	NA	NA	74.7471374574001	-0.899470561566073	1.40193315557312e-06
ENSG00000154736	ADAMTS5	11096	509.640084238695	-0.898178131943937	1.84329910647432e-35
ENSG00000101224	CDC25B	994	4102.62096738275	-0.89772049637155	4.72637486550816e-79
ENSG00000119801	YPEL5	51646	148.85666380102	-0.897258870423851	1.10582306192968e-13
ENSG00000078070	MCCC1	56922	615.031255958211	-0.89676151277935	3.91032011851721e-42
ENSG00000116138	DNAJC16	23341	271.772407577231	-0.893197856833766	3.01592799498971e-18
ENSG00000130827	PLXNA3	55558	265.422662665673	-0.893112029027315	3.73025878030768e-20
ENSG00000163132	MSX1	4487	162.754891406742	-0.892466472408589	1.15032933891556e-12
ENSG00000269640	NA	NA	80.1307119180893	-0.891826956055955	6.97554211510546e-06
ENSG00000152133	GPATCH11	253635	313.940544336029	-0.890887259945327	4.50607288927645e-21
ENSG00000100714	MTHFD1	4522	2926.6392836011	-0.890481485729005	1.51743079239434e-100
ENSG00000240038	AMY2B	280	37.2738055861659	-0.890087206762011	0.00237080200812959
ENSG00000186908	ZDHHC17	23390	681.698923651814	-0.889572049333031	2.21100963567428e-39
ENSG00000137502	RAB30	27314	480.357215455672	-0.888255406695755	3.09795110554201e-32
ENSG00000206530	CFAP44	55779	169.153977383925	-0.887883045775414	1.79828496345303e-13
ENSG00000138162	TACC2	10579	1034.22450381629	-0.886498625684837	1.12837816757343e-49
ENSG00000198873	GRK5	2869	167.250043730823	-0.884355060015898	3.68595238809102e-11
ENSG00000122203	KIAA1191	57179	1113.22556844642	-0.884288217202972	5.74050967012588e-63
ENSG00000205809	KLRC2	3822	110.588364774394	-0.884239775823799	5.50924757804491e-09
ENSG00000160094	ZNF362	149076	88.633293615147	-0.884033916006341	1.82431006290386e-06
ENSG00000196743	GM2A	2760	229.39360684254	-0.883678635372974	5.07013080643027e-17
ENSG00000135953	MFSD9	84804	152.231439901846	-0.883645202718598	1.0076221183749e-10
ENSG00000163444	TMEM183A	92703	633.845916631951	-0.881337060116342	3.30945227367609e-35
ENSG00000070669	ASNS	440	1169.91838663853	-0.880734126741842	1.21809276830237e-39
ENSG00000138942	RNF185	91445	361.627126395854	-0.879409096053855	9.23017994955158e-29
ENSG00000141741	MIEN1	84299	430.711022978897	-0.878835184648866	6.21445083320101e-24
ENSG00000130787	HIP1R	9026	531.378628767973	-0.878232806065341	4.74545737795013e-38
ENSG00000169247	SH3TC2	79628	53.0540339008166	-0.877819858947676	4.2389961651158e-05
ENSG00000108852	MPP2	4355	147.519105085821	-0.875717858832467	7.66246924544212e-12
ENSG00000011028	MRC2	9902	1725.50904551886	-0.875393186803106	5.37943909081017e-59
ENSG00000267121	LOC339192	339192	32.5728368049658	-0.875151547791586	0.0010988204934368
ENSG00000103067	ESRP2	80004	749.358812174044	-0.874589058293825	8.28318816757487e-33
ENSG00000061455	PRDM6	93166	58.7329466759805	-0.874232756453844	1.03995555638752e-05
ENSG00000129473	BCL2L2	599	466.773422631676	-0.873832595820928	3.50078116870547e-32
ENSG00000198455	ZXDB	158586	1594.42713547141	-0.873373201781742	4.3246635962547e-48
ENSG00000123352	SPATS2	65244	1297.10262586994	-0.872978450281106	1.95551253378123e-61
ENSG00000139625	MAP3K12	7786	43.5434356325683	-0.872650844036551	0.000129506180910436
ENSG00000147955	SIGMAR1	10280	2971.13236775918	-0.87015371836753	5.1923041835364e-72
ENSG00000181061	HIGD1A	25994	1271.68437145243	-0.869317647202135	4.58014757959708e-66
ENSG00000137699	TRIM29	23650	1385.05655403079	-0.869144395233874	8.58645410066678e-66
ENSG00000107186	MPDZ	8777	792.987952440906	-0.868519067931978	1.40192389216403e-54
ENSG00000088325	TPX2	22974	12343.6738615941	-0.867852891245181	2.09095847454498e-52
ENSG00000124203	ZNF831	128611	25.0801798559584	-0.867734005684426	0.00656702065911578
ENSG00000141569	TRIM65	201292	643.312278296514	-0.867003870698402	1.36299019801805e-39
ENSG00000145386	CCNA2	890	3597.63511305014	-0.866698809634387	7.62747140032567e-78
ENSG00000119523	ALG2	85365	460.018951903205	-0.866416311607606	1.18463907178305e-27
ENSG00000134058	CDK7	1022	954.680696304041	-0.865619535924874	8.97363542568487e-47
ENSG00000101115	SALL4	57167	191.372234066068	-0.865340698193023	1.93082434733023e-13
ENSG00000140104	CLBA1	122616	66.8588208209973	-0.863761259248168	8.05875037587394e-05
ENSG00000050393	MCUR1	63933	1265.04969432337	-0.863570496262881	1.33957071030659e-61
ENSG00000130066	SAT1	6303	435.03427492295	-0.863082805789944	1.24535314490869e-27
ENSG00000128185	DGCR6L	85359	135.291904811532	-0.862886811519546	4.77578751484945e-10
ENSG00000184083	FAM120C	54954	202.651741935088	-0.862433137763471	1.57454603920459e-10
ENSG00000114125	RNF7	9616	885.653749114439	-0.861895548634926	8.34898104484581e-52
ENSG00000146576	C7orf26	79034	222.731488107396	-0.861846021073186	7.27645451150084e-18
ENSG00000134909	ARHGAP32	9743	495.085835862821	-0.86014980591497	5.43260632062933e-28
ENSG00000176697	BDNF	627	517.623671156288	-0.857727368868722	4.01197823032705e-37
ENSG00000038219	BOD1L1	259282	1465.37716200346	-0.857084122671673	8.46627918542072e-33
ENSG00000066135	KDM4A	9682	976.691837709864	-0.85639528986866	3.23687808720777e-52
ENSG00000152484	USP12	219333	956.012611963205	-0.856024011342141	2.60449661767103e-52
ENSG00000172340	SUCLG2	8801	749.443548265982	-0.85596222343434	1.62071200696689e-32
ENSG00000152952	PLOD2	5352	7739.0359817927	-0.854633657560587	4.98167758258214e-126
ENSG00000170456	DENND5B	160518	766.353054570243	-0.854019017092646	3.65768652141399e-35
ENSG00000058799	YIPF1	54432	230.064776229124	-0.853160426952109	1.92249956759668e-16
ENSG00000070778	PTPN21	11099	320.06071427216	-0.852701689243805	2.32083651360155e-22
ENSG00000158109	TPRG1L	127262	566.021992805558	-0.852313521794723	9.79410040627112e-36
ENSG00000214194	SMIM30	401397	359.79242908014	-0.852214126753081	1.11909121909077e-19
ENSG00000197798	FAM118B	79607	204.033803083878	-0.851729519678389	1.03538681585177e-17
ENSG00000145817	YIPF5	81555	1059.28611695236	-0.851455986454674	9.32335149549004e-62
ENSG00000197747	S100A10	6281	4463.35597525094	-0.850443350004847	6.64739864940429e-72
ENSG00000048471	SNX29	92017	157.066390045361	-0.850353092567887	5.44358670062032e-12
ENSG00000127954	STEAP4	79689	7228.95258464779	-0.849439553221125	4.13748071780391e-133
ENSG00000075461	CACNG4	27092	121.276090398054	-0.849167837743843	7.47379736199907e-09
ENSG00000241935	HOGA1	112817	45.424683683652	-0.848697114759908	0.000874762967666968
ENSG00000245648	LOC101928100	101928100	36.6643289815886	-0.848120589617052	0.000631046147024685
ENSG00000139998	RAB15	376267	28.9050204826941	-0.848083230665824	0.00293577337434267
ENSG00000189376	C8orf76	84933	46.30817017499	-0.848011483923265	0.000165376204530696
ENSG00000104812	GYS1	2997	1201.71374917794	-0.847541826995773	9.61091984529566e-48
ENSG00000070404	FSTL3	10272	2418.85085060955	-0.846608169349547	1.02079363006257e-70
ENSG00000172493	AFF1	4299	1930.79406201178	-0.844639592761987	4.65708783074993e-42
ENSG00000106484	MEST	4232	1110.25704345956	-0.844604009416105	1.70761500260853e-49
ENSG00000073417	PDE8A	5151	1280.97390375789	-0.843581369440586	5.57026975744526e-57
ENSG00000144395	CCDC150	284992	157.276721896136	-0.843125941255588	7.95162191975174e-12
ENSG00000122786	CALD1	800	11453.2038832455	-0.84251531216626	8.72349353634003e-125
ENSG00000169299	PGM2	55276	561.151008139847	-0.840951301297261	2.29076907221977e-35
ENSG00000119878	CRIPT	9419	255.889525564222	-0.840784123021874	2.8235144596331e-19
ENSG00000108448	TRIM16L	147166	1072.85889714062	-0.838880120082597	2.81499649442898e-54
ENSG00000117054	ACADM	34	1248.15921033224	-0.838872784129386	5.95600502433655e-56
ENSG00000136153	LMO7	4008	3135.80811858225	-0.838704907343232	4.29401183501308e-67
ENSG00000196290	NIF3L1	60491	898.49339235109	-0.838664158906478	1.46266945681609e-42
ENSG00000185761	ADAMTSL5	339366	181.709600847517	-0.838259511795818	5.08925366916141e-14
ENSG00000095637	SORBS1	10580	58.2360839802093	-0.837823280791958	4.32374193233248e-05
ENSG00000083937	CHMP2B	25978	788.295068719908	-0.837436938413787	1.28810261507995e-37
ENSG00000205810	KLRC3	3823	27.2409742450756	-0.836413634959556	0.00664033605485005
ENSG00000059122	FLYWCH1	84256	542.43494927728	-0.835843340231896	1.43104743608244e-22
ENSG00000140961	OSGIN1	29948	161.51406708513	-0.835718183090483	4.38983844253232e-11
ENSG00000204174	NPY4R	5540	95.384930538302	-0.835473898231039	1.1978714995307e-07
ENSG00000125845	BMP2	650	3655.63903321959	-0.834535584413769	1.87989010769866e-54
ENSG00000068971	PPP2R5B	5526	77.8997759422168	-0.833993413827709	1.59190830748344e-06
ENSG00000113580	NR3C1	2908	2356.8303537734	-0.833706896441217	1.4990700268572e-68
ENSG00000196411	EPHB4	2050	907.432627082459	-0.833574463146828	3.45388550865016e-33
ENSG00000131378	RFTN1	23180	41.7363673228795	-0.833535697453824	0.000470532044815713
ENSG00000082516	GEMIN5	25929	1392.27433515121	-0.832863872097772	7.31317008909011e-56
ENSG00000112592	TBP	6908	400.18941656213	-0.829331954130954	6.71019201439991e-21
ENSG00000157064	NMNAT2	23057	96.3504843385649	-0.827633059693924	1.64048726797007e-07
ENSG00000021574	SPAST	6683	497.392353559615	-0.827419626027093	1.43366186811486e-22
ENSG00000171943	SRGAP2C	653464	67.4307493826999	-0.827042764081703	8.69257091637695e-05
ENSG00000165887	ANKRD2	26287	204.376917293351	-0.826744084427126	7.41686224228309e-10
ENSG00000135218	CD36	948	1662.50590594858	-0.826557499223385	1.91075386993571e-86
ENSG00000118496	FBXO30	84085	1395.04210559775	-0.825357169075859	6.05719815143241e-49
ENSG00000197586	ENTPD6	955	472.849917185009	-0.824962350814984	1.14567920162092e-32
ENSG00000260267	NA	NA	47.1790697966064	-0.824923493028376	0.00036318806732977
ENSG00000103544	VPS35L	57020	507.302481382174	-0.824636509404522	7.12668093664863e-30
ENSG00000204673	AKT1S1	84335	930.126825781028	-0.824617504555939	1.17963685293665e-35
ENSG00000147912	FBXO10	26267	44.5167037822775	-0.824469161544231	0.000447818346510913
ENSG00000235750	KIAA0040	9674	75.949931203881	-0.824361540264477	1.57173277247405e-06
ENSG00000188215	DCUN1D3	123879	78.2902745502975	-0.824117061479839	3.39096626517784e-07
ENSG00000148719	DNAJB12	54788	1010.48851657712	-0.82204862839657	1.80897231316394e-56
ENSG00000179277	NA	NA	69.0234532827446	-0.821961252583863	1.784637876945e-05
ENSG00000143549	TPM3	7170	8790.45949402925	-0.82077409479291	1.13924341293707e-76
ENSG00000162814	SPATA17	128153	43.8328849404075	-0.820650428230634	0.000517786408651896
ENSG00000159445	THEM4	117145	435.59740236142	-0.819994214953421	2.46600746508689e-29
ENSG00000267010	NA	NA	49.918039593905	-0.819898831623968	0.000351611913331261
ENSG00000169499	PLEKHA2	59339	985.531349283281	-0.819222844620356	2.86346850776111e-44
ENSG00000182551	ADI1	55256	2185.44959446644	-0.818629653045055	1.50212522421827e-85
ENSG00000155097	ATP6V1C1	528	1700.42899709414	-0.817825373427244	4.86220576369776e-66
ENSG00000114473	IQCG	84223	107.675166043416	-0.817673263848023	2.21386133578076e-07
ENSG00000140836	ZFHX3	463	929.736706958817	-0.817056457393373	6.28941296084576e-08
ENSG00000133627	ACTR3B	57180	178.144500072183	-0.816629759790037	3.46732434125542e-11
ENSG00000107949	BCCIP	56647	1530.52836955336	-0.816342603633527	3.2537134647564e-55
ENSG00000085998	POMGNT1	55624	863.372081563729	-0.814760817151868	7.53610318161645e-54
ENSG00000133466	C1QTNF6	114904	715.01271904054	-0.813984220467446	4.30684179166677e-33
ENSG00000173065	FAM222B	55731	419.779381787184	-0.813303687523954	2.74104939498265e-23
ENSG00000160688	FLAD1	80308	807.666969073737	-0.813065229661913	1.873696153261e-26
ENSG00000149177	PTPRJ	5795	1537.08922708361	-0.81260901596774	6.57092353184969e-74
ENSG00000146463	ZMYM4	9202	1465.51539524299	-0.812238172448468	6.32911737491143e-46
ENSG00000161692	DBF4B	80174	1322.01288851416	-0.811682049594358	9.22197541146654e-74
ENSG00000205336	ADGRG1	9289	574.561622041092	-0.811273097193722	1.21211073015991e-25
ENSG00000198715	GLMP	112770	1203.27011173242	-0.810548951977561	1.87318218970746e-53
ENSG00000152582	SPEF2	79925	137.782835070389	-0.808935651099184	8.40518681653427e-10
ENSG00000113966	ARL6	84100	58.4836240103821	-0.808439325016789	0.000105300327478543
ENSG00000147459	DOCK5	80005	2091.26298613231	-0.808280608323013	6.16531211073835e-42
ENSG00000166167	BTRC	8945	518.131971901416	-0.807458518617105	1.83946817104835e-28
ENSG00000163818	LZTFL1	54585	409.859364218036	-0.807222069484908	8.48409373126925e-23
ENSG00000143514	TP53BP2	7159	1331.42693292349	-0.806761847416939	5.69540506703851e-55
ENSG00000253368	TRNP1	388610	37.3898462209722	-0.806553830340834	0.0053150141930575
ENSG00000168038	ULK4	54986	113.590048707474	-0.806400513198428	3.01716626626873e-08
ENSG00000066027	PPP2R5A	5525	1084.99488471964	-0.806130598163122	4.7442734887305e-59
ENSG00000162496	DHRS3	9249	320.288800569536	-0.805625976316552	2.31434284846474e-16
ENSG00000008853	RHOBTB2	23221	594.889790001901	-0.805289125865246	4.50105673342353e-31
ENSG00000183475	ASB7	140460	417.659669567405	-0.804582221441965	5.63514886591963e-20
ENSG00000122376	SHLD2	54537	747.207082443711	-0.8045660633549	4.43109955859281e-38
ENSG00000167889	MGAT5B	146664	243.941526682047	-0.80435697472295	2.79593384689363e-17
ENSG00000198780	FAM169A	26049	375.270936592723	-0.804130909534783	1.50427607786759e-22
ENSG00000127507	ADGRE2	30817	136.431771302467	-0.80323615085122	2.66890084592402e-09
ENSG00000064651	SLC12A2	6558	393.427973268034	-0.802866503504055	1.66552414857533e-17
ENSG00000246067	RAB30-AS1	100506233	106.82348658873	-0.802809806780958	3.55602853191264e-08
ENSG00000139651	ZNF740	283337	1348.74418737003	-0.802751141576199	3.76454567662686e-69
ENSG00000163428	LRRC58	116064	2821.73871015085	-0.802018986413309	5.9996955221887e-61
ENSG00000110066	KMT5B	51111	883.05612926792	-0.801398144818048	3.55450764931175e-38
ENSG00000166435	XRRA1	143570	95.7621065422054	-0.800397560747653	8.22893915327957e-08
ENSG00000111962	UST	10090	695.879005468484	-0.800168036066369	5.03162089988376e-37
ENSG00000197956	S100A6	6277	5420.52100827761	-0.799530412367756	3.72221687704444e-95
ENSG00000144118	RALB	5899	617.025705137154	-0.798462991488596	1.84329910647432e-35
ENSG00000189077	TMEM120A	83862	168.88911547191	-0.798230675460788	7.94435640012159e-11
ENSG00000149084	HSD17B12	51144	757.902456945069	-0.797682514283251	3.03286133841451e-38
ENSG00000215196	BASP1-AS1	285696	48.500221687977	-0.797231977470638	0.000565841456596204
ENSG00000131389	SLC6A6	6533	1871.89339415006	-0.797231132458031	3.51642023001599e-61
ENSG00000135956	TMEM127	55654	688.915683338457	-0.797091423555882	4.53843026285729e-31
ENSG00000177000	MTHFR	4524	129.692269583828	-0.796773747496375	7.29310349816045e-09
ENSG00000269996	NA	NA	148.454810121087	-0.796584386187685	3.6528142505026e-09
ENSG00000168453	HR	55806	383.729268721438	-0.795941504627777	1.31465399343348e-21
ENSG00000095574	IKZF5	64376	402.539235022655	-0.794984067148979	4.25283140672487e-23
ENSG00000116661	FBXO2	26232	183.939564859767	-0.794516165786434	6.39498489274617e-12
ENSG00000057294	PKP2	5318	349.174099319714	-0.794175518102727	2.15161833605309e-19
ENSG00000111206	FOXM1	2305	4779.05206123448	-0.79412548877379	1.72076522169706e-67
ENSG00000047644	WWC3	55841	539.013898169497	-0.793107250328927	4.8134529898608e-21
ENSG00000151414	NEK7	140609	3436.114251059	-0.79265182492514	2.01014118089729e-48
ENSG00000223705	NSUN5P1	155400	66.838137809287	-0.792589829603321	0.000116049774514433
ENSG00000102531	FNDC3A	22862	1402.5575781441	-0.791400728631729	9.40353108752159e-62
ENSG00000129003	VPS13C	54832	580.280272261784	-0.791270434740444	2.07866354202178e-13
ENSG00000157353	FUK	197258	181.256547976571	-0.791109965999289	2.53112823492948e-11
ENSG00000136830	FAM129B	64855	4352.32221953236	-0.790808546891323	7.69662880769792e-60
ENSG00000085788	DDHD2	23259	878.094610519888	-0.790258127137266	2.19671434156675e-42
ENSG00000138778	CENPE	1062	3679.27725394426	-0.789318571610944	1.96182125514343e-13
ENSG00000198646	NCOA6	23054	1439.08989565657	-0.788338886619899	1.32803794428032e-48
ENSG00000171227	TMEM37	140738	35.9679892129022	-0.788153395060468	0.00159627680504074
ENSG00000187609	EXD3	54932	70.0184025945161	-0.787754376763472	1.55341084074362e-05
ENSG00000170185	USP38	84640	300.948665620133	-0.787746208017767	4.266677543607e-17
ENSG00000172840	PDP2	57546	268.00576712183	-0.786833745832734	2.10895155608322e-13
ENSG00000197312	DDI2	84301	1249.53076420966	-0.786461739291459	1.1098233782596e-40
ENSG00000160803	UBQLN4	56893	1306.93583954375	-0.785875602177433	5.10928332532871e-71
ENSG00000105520	PLPPR2	64748	131.268917379207	-0.784907232924088	1.64016516655614e-08
ENSG00000125730	C3	718	392.47434181282	-0.784887512585149	3.09731963929291e-18
ENSG00000162434	JAK1	3716	3167.36764505863	-0.78426356840831	1.08308867127157e-99
ENSG00000101096	NFATC2	4773	90.8479501201318	-0.783720289115471	2.85459720738783e-07
ENSG00000075826	SEC31B	25956	33.5980016301464	-0.783663660460374	0.00741845205837996
ENSG00000181513	ACBD4	79777	93.3121072126081	-0.783280249117651	1.54440320763603e-06
ENSG00000125746	EML2	24139	901.082283808883	-0.78269402010794	4.01493067100552e-42
ENSG00000064042	LIMCH1	22998	6885.40077161073	-0.781376600913983	5.60715379522758e-109
ENSG00000163513	TGFBR2	7048	807.14700495628	-0.781167843006098	7.38355475892885e-39
ENSG00000181019	NQO1	1728	6348.11373450693	-0.779920438353745	3.50318920809481e-81
ENSG00000171055	FEZ2	9637	715.837444082734	-0.7795281473178	3.67128810679684e-35
ENSG00000122965	RBM19	9904	765.042518291922	-0.779265167431793	5.29705198261194e-25
ENSG00000125731	SH2D3A	10045	122.688332342182	-0.779014237092212	3.37256939456722e-08
ENSG00000172296	SPTLC3	55304	41.6551044314146	-0.779003182087827	0.00320763812239044
ENSG00000173599	PC	5091	1628.81444179967	-0.778903589567705	2.28099896088495e-31
ENSG00000185515	BRCC3	79184	676.408777229367	-0.778863275238111	1.38712067036603e-31
ENSG00000177311	ZBTB38	253461	2227.36132988697	-0.778780906233915	2.24492602471869e-55
ENSG00000161533	ACOX1	51	295.857506993352	-0.778746928632356	5.58480145022036e-16
ENSG00000188064	WNT7B	7477	359.140140670699	-0.777468414762552	2.6636670530459e-19
ENSG00000125740	FOSB	2354	39.1700848555935	-0.77704403376918	0.00321572126988524
ENSG00000124733	MEA1	4201	907.958071043624	-0.776783597087478	9.45503534734544e-24
ENSG00000154059	IMPACT	55364	455.712539948919	-0.775976962877227	2.03000316579712e-27
ENSG00000169957	ZNF768	79724	455.350453122732	-0.774472539578316	2.33133556457342e-20
ENSG00000163993	S100P	6286	133.20160538391	-0.773918984319261	6.40138426809198e-08
ENSG00000261088	NA	NA	97.8482596792439	-0.773776346803234	5.23254731914852e-07
ENSG00000074695	LMAN1	3998	3280.71637232597	-0.77358147145951	6.61773261855379e-47
ENSG00000130414	NDUFA10	4705	856.111342792221	-0.772175776873458	1.94226438727422e-42
ENSG00000163539	CLASP2	23122	1108.30856442659	-0.772127988852825	1.93068093458624e-42
ENSG00000166454	ATMIN	23300	1128.79082138799	-0.772101765132148	1.51492198745946e-47
ENSG00000111707	SUDS3	64426	994.173969926508	-0.771688323593406	1.46187203944545e-46
ENSG00000114853	ZBTB47	92999	213.01310963833	-0.771611124169265	8.99790440859237e-12
ENSG00000142910	TINAGL1	64129	391.191438465997	-0.771585745965908	1.92655880514003e-16
ENSG00000197217	ENTPD4	9583	823.890011242057	-0.771130157168324	2.06988773605696e-46
ENSG00000109436	TBC1D9	23158	412.831623542909	-0.770979987933743	1.03607763221571e-20
ENSG00000160055	TMEM234	56063	76.1713280180622	-0.770678454892866	4.31574229956924e-06
ENSG00000115468	EFHD1	80303	116.649010618116	-0.770252871518687	1.28570187425794e-05
ENSG00000136819	C9orf78	51759	1262.96609650257	-0.769570459168588	1.71503589802986e-38
ENSG00000111432	FZD10	11211	33.5535808951612	-0.769182224552646	0.0064861997972929
ENSG00000159079	CFAP298	56683	100.714507502015	-0.768958356796679	2.57755085543197e-07
ENSG00000065183	WDR3	10885	3029.61788291699	-0.768913915083037	1.5269560561455e-66
ENSG00000175309	PHYKPL	85007	161.26571869093	-0.768187754628944	2.48240764327346e-09
ENSG00000115919	KYNU	8942	3282.39336215498	-0.767954811342587	5.45622640294349e-63
ENSG00000163346	PBXIP1	57326	647.458363835785	-0.767114365113817	6.87222834595721e-27
ENSG00000143891	GALM	130589	218.807417997157	-0.766493988518957	8.5720670116955e-15
ENSG00000215717	TMEM167B	56900	364.200394984109	-0.766037495781332	8.99113695999585e-19
ENSG00000115504	EHBP1	23301	867.665127525426	-0.765937513687683	6.81196456828434e-44
ENSG00000143924	EML4	27436	1440.15319133355	-0.76560421169759	2.73206157398448e-57
ENSG00000168887	C2orf68	388969	296.147421350994	-0.76550969093345	3.93665851155792e-19
ENSG00000020256	ZFP64	55734	374.59805479369	-0.765024764390865	7.37187455823071e-21
ENSG00000188153	COL4A5	1287	1703.19077865493	-0.764843960401009	2.50471964050865e-55
ENSG00000123384	LRP1	4035	999.909374314757	-0.762701382353993	7.7100626850586e-07
ENSG00000119929	CUTC	51076	516.239497660705	-0.76231725266737	6.2917841495969e-23
ENSG00000126249	PDCD2L	84306	156.141903007149	-0.761421630164212	9.03976139502785e-10
ENSG00000248835	NA	NA	74.848810288372	-0.760991090908814	1.0909031251331e-05
ENSG00000157514	TSC22D3	1831	411.688309456554	-0.760364916961892	8.45897224084541e-24
ENSG00000168874	ATOH8	84913	274.013900177136	-0.760274586417643	2.78934278916921e-13
ENSG00000159184	HOXB13	10481	80.1698445176705	-0.760032022755804	6.77513971160157e-06
ENSG00000117479	SLC19A2	10560	1585.69998741782	-0.759370875857876	9.3065990958071e-49
ENSG00000063438	AHRR	57491	2115.68357369283	-0.759358069583524	3.56792098916138e-92
ENSG00000163069	SGCB	6443	271.336778597682	-0.759340415537851	8.97437324815301e-17
ENSG00000119650	IFT43	112752	122.229054697402	-0.759038090168147	9.27847738860072e-09
ENSG00000104979	C19orf53	28974	1278.29868552574	-0.758930227972008	1.40722474321558e-32
ENSG00000183255	PTTG1IP	754	1907.8651880651	-0.758749635239219	2.49197283367076e-80
ENSG00000189350	TOGARAM2	165186	151.43296772235	-0.758175121441463	3.85814191421564e-09
ENSG00000155130	NA	NA	1851.24129179242	-0.757882595557717	3.83269056088397e-62
ENSG00000261716	HIST2H2BC	337873	41.6227228491035	-0.75758348723473	0.00153325131027785
ENSG00000272994	NA	NA	34.2604249143292	-0.754691226752199	0.0060617818214774
ENSG00000229233	NA	NA	48.3503263062772	-0.754388700362685	0.00235846019237556
ENSG00000147601	TERF1	7013	541.165549033146	-0.754309700237955	1.75709608203656e-27
ENSG00000117592	PRDX6	9588	7935.7535261098	-0.753291154939444	2.06131216914576e-75
ENSG00000166997	CNPY4	245812	106.222895892478	-0.752766329780453	2.8908041042185e-07
ENSG00000068383	INPP5A	3632	254.39855972948	-0.752741792853103	1.86259597191373e-13
ENSG00000071054	MAP4K4	9448	2111.83437375876	-0.752196010391194	1.88761680500678e-50
ENSG00000160050	CCDC28B	79140	46.1370673877117	-0.752148806720455	0.00245121150310799
ENSG00000137414	FAM8A1	51439	244.737048873578	-0.751465612742024	6.67197519253253e-15
ENSG00000165895	ARHGAP42	143872	130.447321084239	-0.751111603402141	2.47550892990787e-07
ENSG00000107679	PLEKHA1	59338	617.025259147659	-0.749960738854457	2.49879245103558e-32
ENSG00000115252	PDE1A	5136	1434.16925547114	-0.749892995992493	8.46829242013146e-31
ENSG00000223749	MIR503HG	84848	42.6373339388005	-0.749762087950421	0.00374315861948462
ENSG00000118965	WDR35	57539	776.536861357745	-0.749642726127827	1.90151522515311e-30
ENSG00000124356	STAMBP	10617	687.497770069058	-0.749172493761989	2.94860020213726e-36
ENSG00000113558	SKP1	6500	2672.72584982249	-0.747550141344829	3.19105206073653e-99
ENSG00000245958	LOC645513	645513	80.6012386075512	-0.746639872305723	5.8835829941093e-06
ENSG00000156931	VPS8	23355	460.628049484954	-0.746440006755663	3.56068368917308e-23
ENSG00000182796	TMEM198B	440104	64.1668580862842	-0.745992239911851	0.000126787125175964
ENSG00000079257	LXN	56925	292.869687929564	-0.745811309673274	3.24096113718088e-16
ENSG00000163138	PACRGL	133015	196.012781379279	-0.745489281601961	1.11340360163958e-10
ENSG00000106366	SERPINE1	5054	234.647351672779	-0.745078535233095	4.92347919324117e-15
ENSG00000178105	DDX10	1662	978.046825215037	-0.744349565502316	2.6195448398053e-45
ENSG00000169814	BTD	686	379.636580381284	-0.744337883459334	5.62807036977868e-19
ENSG00000118257	NRP2	8828	151.620320522357	-0.743244327539066	3.54094580693197e-07
ENSG00000139974	SLC38A6	145389	99.6242112914334	-0.742148307681214	1.41380831299901e-06
ENSG00000135049	AGTPBP1	23287	556.591626624912	-0.741681533846512	3.64954084273978e-24
ENSG00000181409	AATK	9625	248.051777346437	-0.740972532530156	4.43662474753747e-09
ENSG00000107140	TESK1	7016	165.226221582384	-0.740883326647563	1.58469090756099e-09
ENSG00000116539	ASH1L	55870	2240.24015158849	-0.740684826458616	1.65928983972072e-13
ENSG00000126062	TMEM115	11070	499.470781980754	-0.740137497131809	1.42494826643395e-18
ENSG00000153956	CACNA2D1	781	669.628863693411	-0.740065117369483	1.98670059346828e-22
ENSG00000170892	TSEN34	79042	441.34244457331	-0.739996624048352	1.29810927246351e-15
ENSG00000175768	TOMM5	401505	43.9259768263382	-0.739894061954513	0.00205795082135117
ENSG00000149292	TTC12	54970	57.1205509862181	-0.73983170064925	0.000891205723213189
ENSG00000249641	HOXC13-AS	100874366	61.5301652357311	-0.739800998879452	7.30088743777996e-05
ENSG00000087274	ADD1	118	1341.91514815448	-0.739552743810528	9.28969408812535e-67
ENSG00000005156	LIG3	3980	1148.03739817371	-0.739052718639908	1.2383813130322e-53
ENSG00000160285	LSS	4047	651.924106450065	-0.736612337038109	1.61541013315286e-28
ENSG00000153944	MSI2	124540	1930.79006747692	-0.735066533682431	2.49158073308889e-76
ENSG00000164855	TMEM184A	202915	546.971805095171	-0.734895185546921	3.05647487755801e-19
ENSG00000233822	HIST1H2BN	8341	33.4226441404254	-0.7346031115798	0.0088733570011664
ENSG00000153162	BMP6	654	574.642623425755	-0.734244827809237	2.18277748723254e-23
ENSG00000113658	SMAD5	4090	957.221900691734	-0.733859187589047	2.09903768361576e-41
ENSG00000197779	ZNF81	347344	123.8584840189	-0.732964576930339	1.40601914240306e-08
ENSG00000085365	SCAMP1	9522	743.353345421143	-0.732362065413491	9.05680249149261e-22
ENSG00000138759	FRAS1	80144	564.507440772246	-0.731981751417108	3.02599484948784e-10
ENSG00000176485	PLA2G16	11145	690.428544648572	-0.731882693912168	1.44946053183233e-32
ENSG00000124839	RAB17	64284	87.0405913561424	-0.731186599431547	1.95074350232713e-05
ENSG00000039139	DNAH5	1767	146.324494836601	-0.731017522125974	4.74695597640625e-08
ENSG00000126368	NR1D1	9572	142.242838134138	-0.730860791789887	4.71363224540087e-06
ENSG00000271533	NA	NA	36.0706886227098	-0.73078229107275	0.00965550171463619
ENSG00000114993	RTKN	6242	162.967170733742	-0.730648603214558	1.24656076712402e-08
ENSG00000103671	TRIP4	9325	385.622334936144	-0.730641003970259	3.63670221654124e-23
ENSG00000122512	PMS2	5395	306.318068063542	-0.730577123433668	1.4085181549507e-15
ENSG00000132664	POLR3F	10621	236.139121411787	-0.730358057282305	2.52130575391258e-13
ENSG00000158186	MRAS	22808	402.43447548349	-0.729825748143946	1.06714705536685e-22
ENSG00000198363	ASPH	444	11594.8536114017	-0.729577976374228	6.14502056728175e-168
ENSG00000108389	MTMR4	9110	841.695916922809	-0.72924664733064	7.92822428494623e-44
ENSG00000188647	PTAR1	375743	691.805099232883	-0.7291912542508	1.58438249066537e-31
ENSG00000121039	RDH10	157506	1434.14609022986	-0.729005943022128	4.17398399251379e-49
ENSG00000205726	ITSN1	6453	1059.42294107543	-0.728970801597081	4.73735988188674e-37
ENSG00000180875	GREM2	64388	198.667294121578	-0.728659291087632	9.08709184678913e-10
ENSG00000203666	EFCAB2	84288	238.498603941108	-0.728307208509741	5.86486036786318e-12
ENSG00000144560	VGLL4	9686	402.225210699745	-0.72818380682799	1.0058622681939e-20
ENSG00000100564	PIGH	5283	136.861664292829	-0.727446871213968	2.38888902749171e-07
ENSG00000164073	MFSD8	256471	139.125627348165	-0.726958796621895	6.97963603406333e-08
ENSG00000185475	TMEM179B	374395	354.016369027061	-0.726819777481197	3.4171077059505e-16
ENSG00000116668	SWT1	54823	83.590287515549	-0.726725729874605	2.85853793298219e-06
ENSG00000164379	FOXQ1	94234	120.643394180257	-0.726709129810295	8.7099059825256e-08
ENSG00000216895	LOC100506302	100506302	35.650955119437	-0.726597553915179	0.00341670807168812
ENSG00000141298	SSH2	85464	513.877464610035	-0.726192508580569	1.24394189421751e-16
ENSG00000146872	TLK2	11011	556.677364865272	-0.725559786505753	3.88054420882585e-25
ENSG00000076108	BAZ2A	11176	2198.78400561966	-0.724166383792429	2.07964811805951e-58
ENSG00000108963	DPH1	1801	535.568012781578	-0.72403577470347	1.55884740938183e-24
ENSG00000164010	ERMAP	114625	164.66402376314	-0.723887197168885	6.55288120680824e-10
ENSG00000053524	MCF2L2	23101	34.7386711676513	-0.722383604456426	0.00713669150020717
ENSG00000151208	DLG5	9231	2141.30971791503	-0.72225365976777	2.00825689060054e-49
ENSG00000121621	KIF18A	81930	2486.57112467933	-0.720954887396316	2.92292051526016e-44
ENSG00000103528	SYT17	51760	63.185935573923	-0.720770635950257	0.000177978969431456
ENSG00000153574	RPIA	22934	532.358279633938	-0.719856704585643	4.43331785665243e-25
ENSG00000105699	LSR	51599	184.161743183939	-0.71955270219885	4.20789113265804e-08
ENSG00000095203	EPB41L4B	54566	146.938973202207	-0.719110277982328	9.00149888872358e-09
ENSG00000150347	ARID5B	84159	655.442303131272	-0.718934920948629	1.09585037811451e-18
ENSG00000114854	TNNC1	7134	143.830719867933	-0.717998845183067	1.61575589079241e-07
ENSG00000011021	CLCN6	1185	378.120577243881	-0.716574062782252	3.72981600810849e-17
ENSG00000196739	COL27A1	85301	320.946131941122	-0.716515231162141	2.26282812912399e-12
ENSG00000144061	NPHP1	4867	63.4026916212727	-0.715830240900682	0.000454472800742545
ENSG00000134333	LDHA	3939	32960.0844746324	-0.714797209158901	3.25332140485818e-124
ENSG00000128536	CDHR3	222256	35.8321320099301	-0.713816973833222	0.00620365340903214
ENSG00000119333	WDR34	89891	1868.47102019247	-0.713391079603799	6.18083969793349e-37
ENSG00000204366	ZBTB12	221527	186.276024981826	-0.712589014379953	8.27317048319705e-08
ENSG00000100815	TRIP11	9321	667.982480807633	-0.711863679779077	3.25041018048084e-21
ENSG00000165181	C9orf84	158401	34.8709877525985	-0.711721222773878	0.00687025969481208
ENSG00000100867	DHRS2	10202	33.8856267644219	-0.711598332369539	0.00856722340522402
ENSG00000129158	SERGEF	26297	92.0904053870624	-0.710777105817016	1.52003745555767e-05
ENSG00000079335	CDC14A	8556	55.0657711458322	-0.710725791079147	0.000443200078661713
ENSG00000164961	WASHC5	9897	1981.25312545458	-0.71063989946044	1.03557078584415e-49
ENSG00000166741	NNMT	4837	1206.41366407219	-0.710538121849206	1.18181810357876e-46
ENSG00000141753	IGFBP4	3487	2173.50336636113	-0.709495817481612	1.82849590764812e-45
ENSG00000112406	HECA	51696	171.39295344784	-0.70934827609552	1.74539152230233e-08
ENSG00000119777	TMEM214	54867	1606.35340038544	-0.707871752587919	9.32655740802982e-41
ENSG00000140950	MEAK7	57707	258.89008187327	-0.707371357430742	6.14450377438005e-12
ENSG00000143952	VPS54	51542	451.046830364594	-0.706072153294787	4.43430497934397e-15
ENSG00000186642	PDE2A	5138	3844.35988598111	-0.705467759522575	4.00225403965652e-32
ENSG00000154864	PIEZO2	63895	3274.6650174135	-0.70522074949229	4.61362997116734e-27
ENSG00000085662	AKR1B1	231	3711.63578323983	-0.705032115194043	1.41440686298708e-57
ENSG00000107201	DDX58	23586	50.0244120429439	-0.704891381176189	0.00413200692874595
ENSG00000079308	TNS1	7145	269.548081892487	-0.704421801017147	3.61362427764962e-13
ENSG00000174080	CTSF	8722	406.406269613238	-0.704019318861743	3.26310883019418e-15
ENSG00000215883	CYB5RL	606495	83.5796570666753	-0.703615709078453	8.29322678016648e-05
ENSG00000107404	DVL1	1855	1295.18220439742	-0.703349947312286	1.64593441585965e-20
ENSG00000083099	LYRM2	57226	409.487252168491	-0.703174285305572	5.35277888536757e-17
ENSG00000104765	BNIP3L	665	709.05200568436	-0.702779020706557	7.25290996891405e-36
ENSG00000006634	DBF4	10926	1069.41385317215	-0.701927551420353	1.5215682148736e-38
ENSG00000184060	ADAP2	55803	53.9651869959698	-0.701554325251076	0.00175946977991519
ENSG00000186834	HEXIM1	10614	1578.9120690425	-0.701464045703054	6.69362445181756e-27
ENSG00000196177	ACADSB	36	273.080253314723	-0.701339279215712	3.79444297820668e-11
ENSG00000157538	VPS26C	10311	448.854995291129	-0.700611120720664	1.18346384045843e-18
ENSG00000240370	RPL13P5	283345	43.8039409318549	-0.700239712708095	0.00153643123295853
ENSG00000101311	FERMT1	55612	1003.94070515255	-0.69943263761656	4.51933731933945e-28
ENSG00000127125	PPCS	79717	294.633151060532	-0.699096937959036	9.11528948955714e-15
ENSG00000151348	EXT2	2132	846.20466903534	-0.698562109087737	6.70396604589074e-31
ENSG00000135002	RFK	55312	736.989337409824	-0.698438820502304	5.80850031547025e-27
ENSG00000085117	CD82	3732	90.9979547422636	-0.698413738989262	6.15601161138924e-06
ENSG00000107938	EDRF1	26098	697.516403823435	-0.69802632702907	5.17405658959793e-24
ENSG00000188385	JAKMIP3	282973	45.5900656300386	-0.697458236016688	0.00813509728016777
ENSG00000196704	AMZ2	51321	606.992863798823	-0.696922000195666	4.67550995492222e-28
ENSG00000148120	C9orf3	84909	456.345876706326	-0.696030001847309	3.94976054818443e-23
ENSG00000165891	E2F7	144455	434.92689018636	-0.696019508960424	1.25627716864252e-18
ENSG00000158006	PAFAH2	5051	260.956152894387	-0.696009163768846	1.78121628437197e-14
ENSG00000048544	MRPS10	55173	1022.52873410506	-0.695320005181218	1.02376619808907e-34
ENSG00000022267	FHL1	2273	1676.31780867643	-0.695185416203389	9.88156069747457e-60
ENSG00000183741	CBX6	23466	802.28580212812	-0.69432174029139	3.23877633691626e-19
ENSG00000236144	TMEM147-AS1	100506469	196.077319343713	-0.694094372420433	3.82528735873246e-08
ENSG00000166446	CDYL2	124359	1258.52316355124	-0.693001744278134	3.56176083744392e-37
ENSG00000133687	TMTC1	83857	569.781067998242	-0.692974060892837	9.86634315016846e-20
ENSG00000119986	AVPI1	60370	1457.62069789893	-0.692589607175748	2.14046066650018e-34
ENSG00000152409	JMY	133746	814.293227401687	-0.691919826091763	2.27478184283281e-21
ENSG00000143457	GOLPH3L	55204	634.491566458968	-0.69166577530114	5.14526582547748e-22
ENSG00000133812	SBF2	81846	1052.40849845081	-0.691344055183358	5.49260065973019e-27
ENSG00000048028	USP28	57646	502.822124601614	-0.691136339999592	5.71424981978793e-26
ENSG00000174282	ZBTB4	57659	1064.92489969001	-0.691077982447564	2.34671585637158e-35
ENSG00000147874	HAUS6	54801	1143.20573863909	-0.691051878697848	4.30506431502867e-36
ENSG00000124225	PMEPA1	56937	412.603365139448	-0.690698822642643	1.67322407243274e-20
ENSG00000244300	GATA2-AS1	101927167	255.818750224532	-0.690211087630296	6.02221852230124e-14
ENSG00000136052	SLC41A2	84102	161.482703098696	-0.689766361316351	8.76819211337778e-07
ENSG00000105953	OGDH	4967	3945.99863559192	-0.688348486692406	4.0761559451002e-98
ENSG00000138688	KIAA1109	84162	750.685987879698	-0.687977079724172	4.448009331711e-07
ENSG00000155380	SLC16A1	6566	5790.18554686646	-0.687934191557173	2.47979708950909e-56
ENSG00000236753	MKLN1-AS	100506881	51.4258146928931	-0.687408207712818	0.00430120433932163
ENSG00000198910	L1CAM	3897	5760.22606606211	-0.687371797374178	6.6621214849052e-57
ENSG00000119139	TJP2	9414	494.701222525179	-0.686938009481943	4.51617376459251e-24
ENSG00000116128	BCL9	607	807.710877305586	-0.686679584141158	9.62949036399125e-31
ENSG00000214413	BBIP1	92482	311.6709841747	-0.686603344461467	1.46276139844124e-13
ENSG00000186615	KTN1-AS1	100129075	61.0483704597415	-0.686209240561093	0.0004156637726035
ENSG00000166575	TMEM135	65084	260.202545390992	-0.684847938223572	5.37054306121063e-09
ENSG00000107077	KDM4C	23081	308.171571290452	-0.684818665684723	6.05716195015384e-13
ENSG00000106524	ANKMY2	57037	224.596173540851	-0.684014252536416	1.2556942342647e-08
ENSG00000109819	PPARGC1A	10891	79.8083707929872	-0.683804303352684	0.0002382813413058
ENSG00000160007	ARHGAP35	2909	1794.39455561663	-0.683586333655335	8.05014232241275e-57
ENSG00000178149	DALRD3	55152	215.6116740394	-0.683167577874866	1.75869512544227e-09
ENSG00000109762	SNX25	83891	1004.00335634424	-0.682615835816018	6.19716788822344e-32
ENSG00000125651	GTF2F1	2962	1597.00044971784	-0.681722646607093	3.89487641705701e-36
ENSG00000172915	NBEA	26960	158.985155584234	-0.681656366251907	4.69813250773232e-07
ENSG00000101350	KIF3B	9371	1629.37741669844	-0.681573107323904	1.56745257106389e-37
ENSG00000072840	EVC	2121	287.022665065872	-0.681289573590234	3.49512824092379e-12
ENSG00000074590	NUAK1	9891	479.293579989753	-0.68041002292595	6.28373649446236e-21
ENSG00000178761	FAM219B	57184	406.200633005318	-0.68030802745578	2.947545394477e-13
ENSG00000120915	EPHX2	2053	49.0172946299198	-0.679359961162505	0.00367407838812909
ENSG00000138386	NAB1	4664	769.261171055482	-0.67899636650861	6.40960030245023e-32
ENSG00000127837	AAMP	14	1169.71886968353	-0.67878338795796	6.26424903510428e-34
ENSG00000171889	MIR31HG	554202	51.2968954485643	-0.678281900361529	0.00150912097195207
ENSG00000135372	NAT10	55226	2688.29469063122	-0.677813464400831	6.93337931661155e-49
ENSG00000166352	C11orf74	119710	99.2185091054873	-0.676945289698728	1.42715923105022e-05
ENSG00000130813	C19orf66	55337	200.920142684494	-0.676585206882381	3.74719408598764e-10
ENSG00000163286	ALPG	251	261.408324784357	-0.676501605602035	1.46229296485701e-11
ENSG00000197045	GMFB	2764	1982.12129687667	-0.676356218638334	3.04755264729393e-37
ENSG00000196154	S100A4	6275	8624.4198281798	-0.675463858206335	2.08420949628596e-50
ENSG00000164323	CFAP97	57587	1258.16155440539	-0.675318507519903	2.95151323383212e-36
ENSG00000127220	ABHD8	79575	105.399887909451	-0.674542894006811	9.15615194870503e-06
ENSG00000138002	IFT172	26160	388.393943203225	-0.674094902786332	2.06883626190269e-17
ENSG00000025796	SEC63	11231	1242.70680508316	-0.673803334830316	1.19004386432727e-37
ENSG00000103150	MLYCD	23417	54.8146619138099	-0.67341670389863	0.00074058748734777
ENSG00000163755	HPS3	84343	656.622806242296	-0.673261404702831	2.38572304731992e-24
ENSG00000119392	GLE1	2733	1352.53612980106	-0.672317855038751	8.17392481686862e-51
ENSG00000132612	VPS4A	27183	577.263493516005	-0.672286240559129	1.37686602761916e-20
ENSG00000013588	GPRC5A	9052	7721.81130095225	-0.672193111625093	1.49164779962001e-49
ENSG00000123552	USP45	85015	184.874378301279	-0.67166830147265	8.53515344599764e-07
ENSG00000257732	NA	NA	50.3686157505238	-0.671005979936824	0.00135466661369442
ENSG00000003393	ALS2	57679	315.91835844606	-0.670163637844275	5.52845472139413e-15
ENSG00000221955	SLC12A8	84561	55.6127849127514	-0.669594186403885	0.00097047849979754
ENSG00000126005	MMP24OS	101410538	310.261290762366	-0.668938280191374	9.53971863068284e-14
ENSG00000100234	TIMP3	7078	2163.91439761724	-0.668665843381532	2.15965792702745e-44
ENSG00000138764	CCNG2	901	294.58306954469	-0.66839105491331	6.24217255961051e-09
ENSG00000182326	C1S	716	289.223403794418	-0.668387071708337	1.84041504792992e-15
ENSG00000167676	PLIN4	729359	54.6279885966232	-0.668254510005447	0.00659815624679516
ENSG00000178381	ZFAND2A	90637	205.126376170518	-0.667890967338404	7.56435070018076e-09
ENSG00000105483	CARD8	22900	295.226368547306	-0.667802194923277	5.89343217712053e-16
ENSG00000105877	DNAH11	8701	109.888008288146	-0.667581697015215	1.20428598248401e-05
ENSG00000104549	SQLE	6713	1904.22112357733	-0.667329485043849	1.31359604464097e-55
ENSG00000166225	FRS2	10818	642.995793041871	-0.667245019672142	5.96860183499581e-16
ENSG00000137767	SQOR	58472	67.3665731098685	-0.666706923683413	0.00132048483217593
ENSG00000177045	SIX5	147912	436.233072177344	-0.666269778625293	6.08017628638011e-14
ENSG00000131791	PRKAB2	5565	528.718768177991	-0.666252778244866	1.3141564571731e-22
ENSG00000107798	LIPA	3988	493.798592619621	-0.666230310202071	1.03114073235577e-09
ENSG00000181381	DDX60L	91351	217.470373490095	-0.666206274084077	3.0058480449865e-11
ENSG00000162419	GMEB1	10691	326.259427196631	-0.665612511138272	7.14970536935676e-17
ENSG00000163395	IGFN1	91156	642.071559788673	-0.665468086394825	5.98557408838788e-21
ENSG00000110987	BCL7A	605	170.440486353009	-0.665443222290895	5.2764303634736e-09
ENSG00000185100	ADSSL1	122622	86.0789834410519	-0.665146277884944	0.000262898845759233
ENSG00000157796	WDR19	57728	234.907254309638	-0.664744146804671	2.22462020912046e-11
ENSG00000103351	CLUAP1	23059	191.580177496669	-0.66409438468415	8.55732226287712e-09
ENSG00000151239	TWF1	5756	2037.48966917418	-0.663753468785624	3.78801835011503e-46
ENSG00000107164	FUBP3	8939	2605.90635021294	-0.662909169687221	6.41996905609227e-55
ENSG00000164086	DUSP7	1849	188.711235425236	-0.662842996798569	2.75361531932092e-08
ENSG00000203722	RAET1G	353091	48.7151853624284	-0.662827021331412	0.00343736149824213
ENSG00000152137	HSPB8	26353	980.486762122835	-0.661533624592257	6.52298451959364e-28
ENSG00000090530	P3H2	55214	1613.88469094807	-0.66140870458074	6.94425587268007e-47
ENSG00000163389	POGLUT1	56983	346.474297429761	-0.661141836802576	2.1186578103911e-16
ENSG00000139990	DCAF5	8816	265.186585471286	-0.660774868427859	4.73485394817646e-11
ENSG00000148396	SEC16A	9919	3476.14105004931	-0.660575402160212	2.26964049857774e-37
ENSG00000167770	OTUB1	55611	1336.70689080693	-0.660399516328892	7.22178349812232e-34
ENSG00000234420	ZNF37BP	100129482	124.093262677494	-0.659979100185259	3.32963091131988e-06
ENSG00000136444	RSAD1	55316	500.417585320508	-0.659978404549798	1.22790563799459e-19
ENSG00000133858	ZFC3H1	196441	1377.85435084169	-0.659758981504888	1.02786736851292e-38
ENSG00000196693	ZNF33B	7582	357.948768461486	-0.659608243685761	5.36973893509753e-15
ENSG00000125505	MBOAT7	79143	617.695699059224	-0.659343808953815	6.98231050303508e-22
ENSG00000160211	G6PD	2539	1814.10432973362	-0.658728795199647	4.94188205336577e-30
ENSG00000182199	SHMT2	6472	3767.26348823453	-0.657520866047163	1.44369539369822e-54
ENSG00000132286	TIMM10B	26515	592.98053682389	-0.657142369771279	8.61661933661075e-24
ENSG00000187079	TEAD1	7003	14482.5778208323	-0.656548777279573	6.6059806783524e-53
ENSG00000103257	SLC7A5	8140	31220.514218587	-0.655741631691215	1.80239060290235e-57
ENSG00000198040	ZNF84	7637	256.733661609381	-0.655309806420322	4.96195746160905e-12
ENSG00000116698	SMG7	9887	2872.28127219051	-0.655192397493162	7.91503423701437e-38
ENSG00000159403	C1R	715	113.153700316073	-0.654984775306094	4.18908641126154e-06
ENSG00000180694	TMEM64	169200	539.902270543708	-0.654845439554993	2.89108883517272e-16
ENSG00000100490	CDKL1	8814	214.837124445149	-0.654555108822706	1.88968162469607e-10
ENSG00000115966	ATF2	1386	1156.85333311107	-0.652951860436738	1.99907198431826e-32
ENSG00000148672	GLUD1	2746	1832.42667553952	-0.652904849816829	3.53458052109987e-47
ENSG00000196663	TECPR2	9895	260.765414218443	-0.652544314622865	3.18846106278359e-11
ENSG00000205707	ETFRF1	144363	163.538377643466	-0.652047786264066	4.57276126147397e-07
ENSG00000128311	TST	7263	182.598208418074	-0.651831333614505	1.59914856103745e-07
ENSG00000083642	PDS5B	23047	1002.49510953095	-0.650024618378828	3.08254364548179e-23
ENSG00000198830	HMGN2	3151	3024.42877756539	-0.649915774108778	1.27190110450263e-29
ENSG00000013374	NUB1	51667	1080.37415493613	-0.649288236308508	4.84851922150774e-33
ENSG00000106133	NSUN5P2	260294	50.7748057030349	-0.649279379104025	0.00757764951391156
ENSG00000160445	ZER1	10444	666.876462783857	-0.649140764946951	5.70539323328083e-24
ENSG00000140479	PCSK6	5046	739.73735381248	-0.649113242758101	5.26288053895581e-26
ENSG00000188158	NHS	4810	453.362859419308	-0.64848275363593	3.33688866284431e-16
ENSG00000021826	CPS1	1373	16477.8138287215	-0.648135423876101	8.17392481686862e-51
ENSG00000103089	FA2H	79152	54.2825949557443	-0.646832939322775	0.00380677042559163
ENSG00000109171	SLAIN2	57606	854.409951951007	-0.646490631466171	2.21393508336504e-24
ENSG00000184007	PTP4A2	8073	4572.10658295695	-0.646255078548253	7.49301444318274e-61
ENSG00000162735	PEX19	5824	764.995262814147	-0.646131180412793	5.32077090305364e-27
ENSG00000170677	SOCS6	9306	471.283106096743	-0.64590300646269	3.283684332503e-21
ENSG00000162852	CNST	163882	1169.50519971751	-0.645719487964668	3.51372226893541e-40
ENSG00000182134	TDRKH	11022	252.53141099637	-0.644136099203584	6.16763820169893e-10
ENSG00000105447	GRWD1	83743	1165.98043983938	-0.643257945565353	2.76963172675824e-34
ENSG00000127870	RNF6	6049	842.773373325824	-0.643153238166155	1.80254783680654e-31
ENSG00000120756	PLS1	5357	286.892818952821	-0.643041754071645	5.4347833291383e-13
ENSG00000198000	NOL8	55035	1305.9163157982	-0.642953081680927	3.43109016537814e-33
ENSG00000038274	MAT2B	27430	1526.82838563991	-0.642772685155884	2.02488777190481e-35
ENSG00000203724	C1orf53	388722	78.8006673680275	-0.642694809993692	0.000141327748734624
ENSG00000119686	FLVCR2	55640	81.6272513392386	-0.64201726439123	0.000806549840915929
ENSG00000182552	RWDD4	201965	209.121213217567	-0.641968251950434	4.14684133306602e-10
ENSG00000231991	ANXA2P2	304	178.78817076417	-0.641208261700402	7.87677783577631e-09
ENSG00000138347	MYPN	84665	3799.92639739803	-0.640925009117743	8.1278996878376e-67
ENSG00000164442	CITED2	10370	1166.05525128945	-0.640718558003486	7.11252507455602e-36
ENSG00000111961	SASH1	23328	273.03628606277	-0.64004714699486	8.14118915758757e-12
ENSG00000116198	CEP104	9731	567.96415701723	-0.6396460443615	4.64551218184174e-22
ENSG00000128709	HOXD9	3235	92.1266733934597	-0.639028639910251	0.000328810438705193
ENSG00000196182	STK40	83931	323.48662052941	-0.638999642171998	9.60687434749992e-14
ENSG00000110442	COMMD9	29099	796.447756493221	-0.638652251633182	9.91461706193107e-28
ENSG00000140943	MBTPS1	8720	3463.81858891137	-0.638550889572018	1.84270519700338e-76
ENSG00000124535	WRNIP1	56897	1905.39890961191	-0.63826844095122	2.86769175944367e-36
ENSG00000198796	ALPK2	115701	1784.80539837122	-0.638047390678544	6.35987297241411e-34
ENSG00000115425	PECR	55825	56.9711656237712	-0.638011757334482	0.00402598973279686
ENSG00000120896	SORBS3	10174	770.571438925436	-0.637934031666679	1.24335682924166e-21
ENSG00000107020	PLGRKT	55848	98.0455123064423	-0.637768083762768	1.58800977906237e-05
ENSG00000063854	HAGH	3029	517.86205143239	-0.637759335059481	2.07575482790517e-12
ENSG00000174607	UGT8	7368	403.315013889458	-0.635811845940545	1.31145739927623e-13
ENSG00000008086	CDKL5	6792	75.3890584258903	-0.635281319983001	0.000852616013508494
ENSG00000152457	DCLRE1C	64421	222.812958739995	-0.635186202427542	6.72195414157572e-10
ENSG00000128641	MYO1B	4430	2775.6522545285	-0.634985115329958	4.92842227831797e-55
ENSG00000123545	NDUFAF4	29078	273.795803058427	-0.634913833971766	7.14027670343514e-10
ENSG00000177888	ZBTB41	360023	501.931504071086	-0.634894822936007	6.3942000994081e-17
ENSG00000134057	CCNB1	891	11238.940078894	-0.634734635164645	1.59939345728296e-28
ENSG00000102978	POLR2C	5432	1400.68721814223	-0.634309847525337	7.14355184547371e-50
ENSG00000250539	NA	NA	46.3029725418337	-0.633772485168567	0.00714045064283644
ENSG00000175215	CTDSP2	10106	1302.1518377279	-0.633738007861505	5.92953575982469e-32
ENSG00000160781	PAQR6	79957	90.1396706129548	-0.633556321363188	9.28171042358376e-05
ENSG00000260852	FBXL19-AS1	283932	133.326964350986	-0.633305806294042	1.24247623164817e-06
ENSG00000146535	GNA12	2768	1148.75016430062	-0.633157509693175	1.81078434389945e-35
ENSG00000120733	KDM3B	51780	2251.95499937326	-0.633108124598905	1.01196395404352e-39
ENSG00000226742	HSBP1L1	440498	427.104134263785	-0.632807125906068	3.48411901124977e-15
ENSG00000091009	RBM27	54439	1756.4285930602	-0.631535159376232	4.26286525319338e-31
ENSG00000104419	NDRG1	10397	2853.6492364182	-0.631412541374011	9.02390717233208e-43
ENSG00000251003	ZFPM2-AS1	102723356	131.068480564941	-0.630947125652759	1.04577406521397e-06
ENSG00000070610	GBA2	57704	782.495223915927	-0.630837500982397	3.23433123269121e-25
ENSG00000234684	SDCBP2-AS1	100507495	66.5536132757224	-0.63072792116747	0.00146102227228915
ENSG00000161217	PCYT1A	5130	938.143760165268	-0.630399114660724	3.50458546370019e-36
ENSG00000124570	SERPINB6	5269	1751.69376020007	-0.630295548256954	1.15695078692303e-45
ENSG00000120694	HSPH1	10808	5280.31823314708	-0.630188649044805	1.69727996493623e-73
ENSG00000240694	PNMA2	10687	45.3272199587411	-0.629586198518303	0.00796138526239112
ENSG00000085719	CPNE3	8895	1509.87739939583	-0.629553074481047	1.06863107898298e-29
ENSG00000089009	RPL6	6128	9141.16523201363	-0.62844902871661	8.10533197266966e-44
ENSG00000130340	SNX9	51429	1429.24321514966	-0.628384446284612	2.80639528407401e-40
ENSG00000005700	IBTK	25998	1221.89898258979	-0.627968829423108	1.11283600378648e-24
ENSG00000168101	NUDT16L1	84309	207.815110744575	-0.627798471769476	7.16283738387784e-08
ENSG00000132906	CASP9	842	865.972774659487	-0.627756696064568	7.88873079320335e-19
ENSG00000139644	TMBIM6	7009	15202.0902407968	-0.626049213942262	2.30892395975015e-52
ENSG00000005483	KMT2E	55904	1161.68952708192	-0.626009260920246	1.92146260986312e-25
ENSG00000001629	ANKIB1	54467	1046.9843824596	-0.625684515885101	2.24510704535432e-26
ENSG00000119682	AREL1	9870	818.111047418824	-0.625227459501073	6.2168148975272e-28
ENSG00000176907	TCIM	56892	1610.66872947091	-0.62504383240072	3.29855529593612e-20
ENSG00000165195	PIGA	5277	401.187735969926	-0.624724346262022	1.28336380100762e-13
ENSG00000115459	ELMOD3	84173	62.2609208389329	-0.624560602075454	0.00128053522923549
ENSG00000055332	EIF2AK2	5610	1679.76708171319	-0.624491527975939	2.02340766303732e-29
ENSG00000170390	DCLK2	166614	194.695810931199	-0.624066088665982	1.43036271690364e-08
ENSG00000173457	PPP1R14B	26472	1826.75138200163	-0.62406176478531	1.17267072687493e-30
ENSG00000197024	ZNF398	57541	219.104911607228	-0.623180948352044	9.55833058693162e-10
ENSG00000173230	GOLGB1	2804	2014.25837696244	-0.623114261497865	4.74695597640625e-08
ENSG00000175595	ERCC4	2072	398.864700585111	-0.623066961534789	1.4150728726267e-11
ENSG00000197381	ADARB1	104	2362.38736512593	-0.622751699795538	7.4213676410835e-54
ENSG00000142687	KIAA0319L	79932	831.431228326489	-0.622283004903671	1.23989556069821e-21
ENSG00000243279	PRAF2	11230	260.580883189648	-0.621898777301475	2.78864648534979e-10
ENSG00000026950	BTN3A1	11119	230.150814587533	-0.621315061192402	7.47379736199907e-09
ENSG00000155660	PDIA4	9601	3516.71986457918	-0.621267913292842	7.11778624625439e-53
ENSG00000142303	ADAMTS10	81794	69.9403279078582	-0.620024595385155	0.00119958290936195
ENSG00000157741	UBN2	254048	384.751889344831	-0.619305652125334	6.75091266643978e-09
ENSG00000102870	ZNF629	23361	539.494645754863	-0.619192777183896	3.24673128669193e-17
ENSG00000135269	TES	26136	2300.61714858872	-0.618888119533883	2.41277925698383e-59
ENSG00000124380	SNRNP27	11017	388.166410625357	-0.618161515788445	1.49376480667151e-14
ENSG00000076706	MCAM	4162	4192.85794023557	-0.617532677482111	9.25763357072102e-53
ENSG00000166821	PEX11A	8800	81.2819070212538	-0.617500118800875	0.00104332181498304
ENSG00000166510	CCDC68	80323	75.4054445809013	-0.617332423851479	0.000893305165092804
ENSG00000173349	SFT2D3	84826	76.9784643861604	-0.616913160186268	0.000248961798965833
ENSG00000118640	VAMP8	8673	474.901348156987	-0.61686054587715	1.80071748801008e-18
ENSG00000204356	NELFE	7936	1288.97806386621	-0.616765825570167	9.1076925990833e-35
ENSG00000107262	BAG1	573	2462.44865522228	-0.616760134888882	3.09546894923441e-34
ENSG00000115109	EPB41L5	57669	202.038636461469	-0.616425998655063	2.43822833583182e-09
ENSG00000052802	MSMO1	6307	655.993770464215	-0.616383738117454	9.38214736270853e-17
ENSG00000120662	MTRF1	9617	158.415134237379	-0.61627319644273	1.0103308810542e-06
ENSG00000164048	ZNF589	51385	216.719289805435	-0.615560616326993	3.72415095649737e-09
ENSG00000179218	CALR	811	19079.700990965	-0.614774397749067	4.15428964322242e-63
ENSG00000135862	LAMC1	3915	7301.49784171424	-0.614694812822714	2.52441097778636e-34
ENSG00000144681	STAC	6769	131.910830195916	-0.614574021411839	5.47445377799436e-05
ENSG00000075142	SRI	6717	1144.85337804151	-0.614346319726847	8.83079698830562e-33
ENSG00000197461	PDGFA	5154	85.8651316677231	-0.614309393777342	0.000157228086327098
ENSG00000135336	ORC3	23595	568.346147992126	-0.614138423225556	1.69221954592448e-21
ENSG00000005889	ZFX	7543	866.341061310499	-0.614096384193005	4.08496721530634e-18
ENSG00000213015	ZNF580	51157	126.017356805432	-0.613368455812239	0.000222239082753232
ENSG00000227403	LINC01806	100996579	71.2504177234114	-0.613008785676576	0.00205768140465145
ENSG00000172053	QARS	5859	2395.3801413936	-0.612929559515599	1.09437083778132e-69
ENSG00000148773	MKI67	4288	12333.9237940468	-0.612714508354561	0.000214039514606811
ENSG00000148814	LRRC27	80313	65.4731095864167	-0.612277130327431	0.00665843652950744
ENSG00000006530	AGK	55750	748.081426817966	-0.612096676586211	2.40273302603885e-22
ENSG00000100201	DDX17	10521	4977.08668404025	-0.612079021484472	6.57484234545009e-84
ENSG00000123575	FAM199X	139231	1323.27804654187	-0.611954754455406	1.96911427499449e-40
ENSG00000248593	DSTNP2	171220	78.7134374286277	-0.611795366669949	0.000206302865319116
ENSG00000272325	NUDT3	11165	1220.13359902814	-0.611223262149656	6.04852419053478e-22
ENSG00000135048	CEMIP2	23670	1352.38657139196	-0.611202071642669	3.03084016161287e-24
ENSG00000130338	TULP4	56995	405.744147749173	-0.609762233639295	3.12018393724178e-12
ENSG00000101246	ARFRP1	10139	490.299813973735	-0.609265256678425	5.68848335555101e-15
ENSG00000105355	PLIN3	10226	2362.66926647272	-0.608696852649904	3.64976887277762e-48
ENSG00000172661	WASHC2C	253725	296.380840413756	-0.608584717747654	4.789738398944e-10
ENSG00000215252	GOLGA8B	440270	278.255188195488	-0.608576402106381	4.76558029162778e-08
ENSG00000141232	TOB1	10140	2455.03782414862	-0.608488620621925	1.95851999163359e-51
ENSG00000163820	FYCO1	79443	496.990535657686	-0.608028962615141	1.26553575599024e-17
ENSG00000011260	UTP18	51096	1493.76580009481	-0.607886521789423	8.57288197430893e-33
ENSG00000137752	CASP1	834	228.507281763092	-0.607585464434166	3.73733731586383e-08
ENSG00000090971	NAT14	57106	114.725249425128	-0.60736369558215	6.57611115299161e-05
ENSG00000128567	PODXL	5420	3614.81816756433	-0.607306430748588	3.58929027224128e-67
ENSG00000126777	KTN1	3895	13605.9372812428	-0.606884420125955	5.81012569342119e-50
ENSG00000075975	MKRN2	23609	734.92853165978	-0.606388998122492	3.65105165532199e-25
ENSG00000188343	FAM92A	137392	96.0717394523428	-0.606120599679536	6.10261605007843e-05
ENSG00000102781	KATNAL1	84056	293.444320097421	-0.60534943146273	6.00565185809351e-11
ENSG00000198874	TYW1	55253	354.623952174285	-0.605218546065246	3.08439568649261e-13
ENSG00000102543	CDADC1	81602	128.491752641275	-0.605094655300363	1.23507908114467e-06
ENSG00000083223	TUT7	79670	486.054689505865	-0.604969084207098	8.34098379510076e-17
ENSG00000105339	DENND3	22898	298.724866393314	-0.604396753626737	1.73709011621521e-12
ENSG00000185591	SP1	6667	2018.17552454331	-0.603792492949275	2.57316172554995e-27
ENSG00000169714	CNBP	7555	8079.84327891307	-0.602901740361343	8.14096926036185e-76
ENSG00000167671	UBXN6	80700	1068.70987603501	-0.602477057781806	1.88643782995038e-16
ENSG00000115355	CCDC88A	55704	2006.0554630437	-0.602402995471607	2.26164372125178e-23
ENSG00000119125	GDA	9615	6207.12827565533	-0.602306552891419	1.10925107461804e-92
ENSG00000180530	NRIP1	8204	382.217609133278	-0.60211337627298	7.36339346640419e-14
ENSG00000198246	SLC29A3	55315	74.4972897856818	-0.6020270034265	0.000681492064760354
ENSG00000095059	DHPS	1725	673.318730197508	-0.601951943171766	3.53689646126788e-21
ENSG00000204619	PPP1R11	6992	953.39731765854	-0.601487086208852	2.93292052865808e-21
ENSG00000048707	VPS13D	55187	803.097455278405	-0.601462315757635	5.37809021978972e-10
ENSG00000130956	HABP4	22927	121.463277411796	-0.601130513929324	8.87251034806108e-06
ENSG00000170632	ARMC10	83787	354.148909441771	-0.60089602578817	2.03226007518924e-13
ENSG00000116678	LEPR	3953	68.5597853578426	-0.600567712793729	0.00111416034127706
ENSG00000127720	METTL25	84190	95.2504737343201	-0.600207421522848	0.000238935494722836
ENSG00000147853	AK3	50808	1294.12699577996	-0.599940948880328	6.6361358566766e-32
ENSG00000131848	ZSCAN5A	79149	147.427998950373	-0.599215380822515	3.07422530049064e-06
ENSG00000172890	NADSYN1	55191	508.53114993263	-0.599104466674771	5.60608235398358e-16
ENSG00000088448	ANKRD10	55608	769.339415120379	-0.599027078336846	8.867787474603e-20
ENSG00000111906	HDDC2	51020	568.93119999513	-0.598589902857083	5.75961593142939e-19
ENSG00000196502	SULT1A1	6817	181.593324519817	-0.5984390799825	4.53028801074454e-07
ENSG00000158158	CNNM4	26504	295.948380220151	-0.597991053138783	4.18261697993416e-11
ENSG00000164506	STXBP5	134957	603.191642748661	-0.597976398330735	2.01022179077873e-17
ENSG00000065802	ASB1	51665	455.627790397644	-0.597171967271719	5.4735947471484e-16
ENSG00000141068	KSR1	8844	251.944519623169	-0.597156788367254	2.25794916481292e-10
ENSG00000152193	RNF219	79596	439.404381453253	-0.597057182140082	1.54603288208358e-13
ENSG00000169242	EFNA1	1942	826.167141893194	-0.596583793008279	2.38616034211888e-18
ENSG00000160200	CBS	875	943.581494040474	-0.596474187008118	1.56304199991521e-22
ENSG00000128563	PRKRIP1	79706	389.046686580953	-0.596458520153013	2.71908318004414e-15
ENSG00000090615	GOLGA3	2802	1409.53255117741	-0.596341343960371	5.76192490280541e-17
ENSG00000167565	SERTAD3	29946	133.983007921229	-0.596331024756816	1.41604466504694e-06
ENSG00000123191	ATP7B	540	70.3547613186819	-0.596099134542646	0.00195900725864197
ENSG00000183718	TRIM52	84851	131.705030612248	-0.595858994199888	2.62056022319092e-06
ENSG00000109083	IFT20	90410	356.802783853672	-0.595473122750634	1.12125313634273e-12
ENSG00000139832	RAB20	55647	194.024602183872	-0.595322036261754	5.04493939486034e-06
ENSG00000133606	MKRN1	23608	1201.2492951601	-0.595055350150909	1.35212156653959e-40
ENSG00000170786	SDR16C5	195814	113.400795729123	-0.594793161600492	3.1620213826665e-05
ENSG00000047249	ATP6V1H	51606	755.076485888321	-0.59425034541708	3.34880587059757e-21
ENSG00000100722	ZC3H14	79882	1640.71919359257	-0.593991041516398	6.47377626167451e-38
ENSG00000185753	CXorf38	159013	160.557034770697	-0.593225130909691	3.17145234076343e-05
ENSG00000178802	MPI	4351	563.424390573122	-0.593101813602292	2.60809965531537e-17
ENSG00000187742	SECISBP2	79048	409.669767047311	-0.592862894044555	6.25476275798155e-13
ENSG00000110002	VWA5A	4013	722.215376131398	-0.592793283056594	1.1310429186379e-23
ENSG00000125503	PPP1R12C	54776	593.629576760384	-0.592568186460799	5.21833991967346e-11
ENSG00000113594	LIFR	3977	3404.66668006201	-0.592487354920645	3.14433751142474e-31
ENSG00000137203	TFAP2A	7020	2239.46108065833	-0.591997284665171	1.99695107513195e-27
ENSG00000198879	SFMBT2	57713	842.526408802725	-0.591841354228032	6.74279728287826e-22
ENSG00000260833	NA	NA	220.728732902114	-0.591632203849102	1.14451216339241e-08
ENSG00000149474	KAT14	57325	82.2701178260186	-0.591606119191467	0.00104822119345224
ENSG00000100078	PLA2G3	50487	74.2210503162591	-0.590517689491426	0.000917996765957507
ENSG00000185164	NOMO2	283820	312.681577380825	-0.590455494358091	2.67918283685946e-11
ENSG00000137841	PLCB2	5330	265.461139327091	-0.590180591799286	4.58242848476934e-10
ENSG00000224287	MSL3P1	151507	292.369622433572	-0.589663410171183	1.81678284433503e-11
ENSG00000100852	ARHGAP5	394	1825.34332230772	-0.589429592016038	5.78188143534335e-22
ENSG00000042088	TDP1	55775	603.456595434794	-0.589369039579705	8.87501852436819e-16
ENSG00000168234	TTC39C	125488	812.571886447105	-0.589237068152594	1.27298218527062e-22
ENSG00000205269	TMEM170B	100113407	161.731923391664	-0.589146159776075	1.44212418940549e-05
ENSG00000120693	SMAD9	4093	59.2684551238991	-0.588531044460125	0.00285415599278004
ENSG00000166171	DPCD	25911	170.766502509711	-0.588203066685203	5.73626452936333e-07
ENSG00000163785	RYK	6259	1894.0059321322	-0.588202466471507	6.59156406993747e-43
ENSG00000085978	ATG16L1	55054	472.711076983208	-0.587936719564397	1.37377774774833e-17
ENSG00000171222	SCAND1	51282	199.146362099045	-0.587899015315615	1.16869001803877e-05
ENSG00000082146	STRADB	55437	146.782410372255	-0.587263541977352	6.1942026564476e-07
ENSG00000137819	PAQR5	54852	405.80149793679	-0.587088257567738	3.17889864128067e-12
ENSG00000144677	CTDSPL	10217	671.953936435324	-0.586878559892848	1.10494300731524e-19
ENSG00000102316	MAGED2	10916	1461.1215301545	-0.586183205771607	1.30398438346917e-31
ENSG00000253352	TUG1	55000	3227.58347040696	-0.586056717666505	1.5842439545801e-29
ENSG00000068305	MEF2A	4205	976.30157099858	-0.585879052966161	3.13960950576568e-23
ENSG00000145506	NKD2	85409	83.7468678035691	-0.585838459704256	0.00707343324750504
ENSG00000145979	TBC1D7	51256	145.932637892796	-0.58580096299869	2.60924334192528e-05
ENSG00000135912	TTLL4	9654	605.748664958781	-0.585752867760151	3.14555570502177e-21
ENSG00000197930	ERO1A	30001	1872.27468211521	-0.585691647425051	1.65287904121318e-43
ENSG00000100364	KIAA0930	23313	851.863337245194	-0.585686216176579	4.22434340534974e-20
ENSG00000166266	CUL5	8065	734.521064486614	-0.58557465800919	4.86420962311538e-16
ENSG00000168936	TMEM129	92305	184.050807392746	-0.585137434741533	4.07854280259519e-07
ENSG00000107104	KANK1	23189	1444.0179479751	-0.583926857657362	5.13481552082283e-35
ENSG00000101158	NELFCD	51497	2703.47668415481	-0.583447212898176	9.59757650889362e-70
ENSG00000153558	FBXL2	25827	58.9267012106502	-0.583226231781598	0.0038704490428446
ENSG00000187097	ENTPD5	957	396.815940024426	-0.582113797597684	5.2324710597359e-11
ENSG00000168214	RBPJ	3516	897.69217360599	-0.581999653552184	5.11196825932998e-22
ENSG00000104067	TJP1	7082	2702.18243058687	-0.581877544892365	1.99601044502462e-33
ENSG00000162980	ARL5A	26225	906.992345579109	-0.581502129407554	9.68643571920098e-23
ENSG00000112308	C6orf62	81688	2637.04969636605	-0.58143842980843	2.30746099874265e-48
ENSG00000165102	HGSNAT	138050	794.30964260174	-0.581242298051029	7.81875665073507e-22
ENSG00000133393	FOPNL	123811	1299.4437748913	-0.581220285472513	2.06795322745498e-17
ENSG00000234771	SLC25A25-AS1	100289019	69.2376044100405	-0.581075046991174	0.00216143318785296
ENSG00000259146	NA	NA	86.2075811038638	-0.580735875443864	0.000695196696617028
ENSG00000139631	CSAD	51380	134.016392897566	-0.580654267402973	0.000110253345691045
ENSG00000171204	TMEM126B	55863	825.641604084099	-0.580562072241046	1.90508703918253e-19
ENSG00000092439	TRPM7	54822	2908.42778490961	-0.580475159644782	1.4898150680224e-39
ENSG00000183530	PRR14L	253143	686.158068824613	-0.579576474403596	7.66687674495316e-15
ENSG00000175198	PCCA	5095	284.703237668945	-0.579466336084276	1.27676121892915e-10
ENSG00000154945	ANKRD40	91369	1034.70675972386	-0.578208235892377	4.41012259150261e-23
ENSG00000067829	IDH3G	3421	882.510418462491	-0.577799543513151	2.26188805614999e-19
ENSG00000147251	DOCK11	139818	489.710778406929	-0.577185135043939	7.27329554864126e-08
ENSG00000086475	SEPHS1	22929	1895.73512342273	-0.576913391088823	5.00824774543694e-41
ENSG00000076067	RBMS2	5939	395.727313299119	-0.576896878416037	9.5699245343235e-15
ENSG00000158411	MITD1	129531	371.996050882257	-0.576260919937085	3.20383935933403e-12
ENSG00000225830	ERCC6	2074	368.892940173084	-0.575860658850278	3.20769246142713e-11
ENSG00000138642	HERC6	55008	84.4627886939098	-0.575487998687364	0.000601987435762991
ENSG00000175893	ZDHHC21	340481	415.14630795066	-0.575288291565196	1.30387331765048e-12
ENSG00000115274	INO80B	83444	257.7861004155	-0.575264520734257	1.99550513864168e-08
ENSG00000105419	MEIS3	56917	95.319019760915	-0.575031061177053	0.000274562768168491
ENSG00000145439	CBR4	84869	212.568192309288	-0.574327285728783	1.02460584230006e-07
ENSG00000135083	CCNJL	79616	168.99354782794	-0.574128787554918	2.23798128648802e-07
ENSG00000179912	R3HDM2	22864	217.406818492607	-0.573887810433255	1.84085776094699e-07
ENSG00000168710	AHCYL1	10768	6307.18200985021	-0.573108230690366	7.64486827998491e-81
ENSG00000076685	NT5C2	22978	2203.87003110623	-0.57293784660006	4.67327710796296e-39
ENSG00000166938	DIS3L	115752	796.063438864169	-0.572540265971667	2.66464177218044e-23
ENSG00000054793	ATP9A	10079	1213.50549840335	-0.572349443394551	1.68969556196674e-29
ENSG00000130560	UBAC1	10422	902.428078966007	-0.571764130968215	4.9422510909787e-21
ENSG00000122912	SLC25A16	8034	130.64508807531	-0.570269984844092	3.70994695905542e-05
ENSG00000164050	PLXNB1	5364	573.758672416309	-0.57024708577106	3.81081186079759e-17
ENSG00000175899	A2M	2	232.685820174677	-0.570240654842402	2.06128770898198e-07
ENSG00000049883	PTCD2	79810	224.560611255717	-0.57021544325984	9.8131311204247e-08
ENSG00000273230	NA	NA	90.8619241066056	-0.570083333318146	0.000315290452220876
ENSG00000102181	CD99L2	83692	705.785227041593	-0.569991598009866	6.13054739549687e-23
ENSG00000188786	MTF1	4520	502.810792279149	-0.569912851390722	6.82099998738796e-14
ENSG00000134815	DHX34	9704	709.859472188215	-0.569909586836642	5.33068273037753e-14
ENSG00000198794	SCAMP5	192683	107.314535793962	-0.569566036357168	0.000397921716532976
ENSG00000145901	TNIP1	10318	1244.62005439888	-0.569494491185046	2.4466361103258e-25
ENSG00000125247	TMTC4	84899	242.102112526275	-0.568625620075732	1.23858327060787e-08
ENSG00000153560	UBP1	7342	3069.04562125117	-0.56805905780349	1.06578403059638e-64
ENSG00000109846	CRYAB	1410	57.7364319940612	-0.567720255218181	0.00731248626479036
ENSG00000126787	DLGAP5	9787	4226.74063426646	-0.567485873667037	2.42823277578059e-16
ENSG00000166529	ZSCAN21	7589	153.675625772336	-0.567381577387584	5.35321434726508e-06
ENSG00000263753	LINC00667	339290	122.652705582181	-0.567188676344025	2.55258881937978e-05
ENSG00000204397	CARD16	114769	275.052028642276	-0.567098244147871	4.72479928989265e-09
ENSG00000171552	BCL2L1	598	1179.85881830966	-0.566932843772604	1.27594070129011e-23
ENSG00000105053	VRK3	51231	299.750345049871	-0.566664593176296	2.67163041643198e-09
ENSG00000224930	NA	NA	368.320969987194	-0.566208858046986	1.14906624301108e-10
ENSG00000105229	PIAS4	51588	452.820567229027	-0.566173230885915	2.36286844370983e-08
ENSG00000113645	WWC1	23286	1277.9084981909	-0.565652102016497	1.99174560642443e-31
ENSG00000048991	R3HDM1	23518	1192.67143632548	-0.565501195529842	3.08229872224326e-22
ENSG00000134013	LOXL2	4017	2209.48624947648	-0.565418238461322	2.16406555886092e-35
ENSG00000136732	GYPC	2995	164.293238765038	-0.565172346398952	0.000168596353432297
ENSG00000135924	DNAJB2	3300	313.109090551341	-0.564907688357951	8.26602377449548e-12
ENSG00000153071	DAB2	1601	2840.11325645931	-0.564165372954383	5.10267333653148e-40
ENSG00000174738	NR1D2	9975	1372.22125594134	-0.563614570882289	2.41157498625287e-32
ENSG00000196914	ARHGEF12	23365	6215.41152271364	-0.563417640986929	4.05891816329204e-31
ENSG00000103024	NME3	4832	148.543388192249	-0.563015170978884	0.00054795690233703
ENSG00000087586	AURKA	6790	8114.75093723478	-0.562957808819133	5.65229685600927e-35
ENSG00000182568	SATB1	6304	163.863704304571	-0.562893007719764	2.71990611220601e-06
ENSG00000198663	C6orf89	221477	1269.16146708639	-0.562852384500601	4.03885261173202e-34
ENSG00000060971	ACAA1	30	288.830522236817	-0.562838393533798	8.4765313465286e-09
ENSG00000174839	DENND6A	201627	534.200676034469	-0.562361898834676	1.22665415396414e-15
ENSG00000103494	RPGRIP1L	23322	316.183990665639	-0.562304965222837	5.61739369992429e-09
ENSG00000137337	MDC1	9656	1760.4327632225	-0.562004772125609	1.5240975260314e-27
ENSG00000179532	DNHD1	144132	240.961898713945	-0.560992455297395	3.23788299644511e-06
ENSG00000115207	GTF3C2	2976	2275.21261491029	-0.560674867454404	4.17880387072317e-34
ENSG00000154153	RETREG1	54463	257.669376576827	-0.560543459029823	1.49447244859656e-09
ENSG00000233280	NA	NA	112.79679932301	-0.560537438962846	8.05844042823152e-05
ENSG00000046647	GEMIN8	54960	74.5616209541998	-0.56015097999032	0.00317319191321001
ENSG00000167074	TEF	7008	74.4110274589294	-0.559642073636446	0.00126773067821574
ENSG00000138604	GLCE	26035	531.517404763942	-0.559535898913934	6.01168397825993e-16
ENSG00000139725	RHOF	54509	1564.46355446046	-0.559533720857163	2.08142006904517e-26
ENSG00000127081	ZNF484	83744	63.5270742318033	-0.558865071809962	0.00403360788644211
ENSG00000071073	MGAT4A	11320	183.836444808507	-0.558311897152078	1.96926116470948e-06
ENSG00000165476	REEP3	221035	850.759630806317	-0.558226713000687	1.35345387359342e-16
ENSG00000165406	MARCH8	220972	362.538106310754	-0.557924207924711	9.42350456188262e-12
ENSG00000164975	SNAPC3	6619	890.936045769309	-0.5577311944761	3.34298533044531e-24
ENSG00000147400	CETN2	1069	537.263005236223	-0.556894224136985	1.88603961603572e-11
ENSG00000187735	TCEA1	6917	1013.86152872988	-0.556054404535908	7.46821994087613e-25
ENSG00000101236	RNF24	11237	316.099226245275	-0.55600794427103	1.0331906927837e-09
ENSG00000083123	BCKDHB	594	152.298122771692	-0.55471036641679	1.79065283762197e-05
ENSG00000141219	C17orf80	55028	488.623558082283	-0.554317710164852	1.41137764739501e-14
ENSG00000131043	AAR2	25980	1185.48070038498	-0.554281140097716	2.27043089567296e-29
ENSG00000139718	SETD1B	23067	772.386565028206	-0.554147467374337	4.5076809687482e-16
ENSG00000165819	METTL3	56339	996.823346775717	-0.553453233660202	1.34619376935724e-25
ENSG00000129480	DTD2	112487	258.200622682689	-0.552980495886405	1.52547844179338e-08
ENSG00000106526	ACTR3C	653857	62.0372661704407	-0.552403436504908	0.00580285603668105
ENSG00000255248	MIR100HG	399959	113.466881704915	-0.552236114722696	7.20453008637012e-05
ENSG00000166250	CLMP	79827	716.609363175833	-0.552205675839082	4.2142854528179e-14
ENSG00000125834	STK35	140901	492.884375313864	-0.552068569417328	1.76652728224957e-15
ENSG00000153113	CAST	831	3974.37443065807	-0.551935568362919	1.75474000057694e-51
ENSG00000165572	KBTBD6	89890	409.343705461248	-0.550586551190548	6.73741065464728e-13
ENSG00000100503	NIN	51199	1247.64977951777	-0.550367569827611	1.32113957748908e-13
ENSG00000105778	AVL9	23080	754.89556397706	-0.55020774035316	4.3780401935612e-19
ENSG00000206538	VGLL3	389136	1768.96554504637	-0.550017512240839	1.25351008386769e-26
ENSG00000144021	CIAO1	9391	1267.86896039928	-0.549969031825281	2.37762210860284e-31
ENSG00000064961	HMG20B	10362	8015.39638148305	-0.549896331512923	8.08657229922097e-18
ENSG00000127920	GNG11	2791	1913.51423021059	-0.549337110195396	1.50525044047003e-29
ENSG00000161920	MED11	400569	308.579112866059	-0.549250965717857	2.4824580814112e-09
ENSG00000065548	ZC3H15	55854	2290.73406258022	-0.548776716143607	7.26696971996914e-37
ENSG00000188186	LAMTOR4	389541	430.999746876598	-0.548649978802679	3.33694022023458e-14
ENSG00000168807	SNTB2	6645	700.678356622092	-0.548481164577128	1.97845517467463e-10
ENSG00000167508	MVD	4597	340.984951919479	-0.54844246187676	1.39090023655855e-09
ENSG00000196305	IARS	3376	5413.29265042059	-0.548422880243515	8.88104078529257e-70
ENSG00000187624	C17orf97	400566	122.277002140639	-0.547435271093842	5.45192705994991e-05
ENSG00000117868	ESYT2	57488	3998.14280253189	-0.547398321623956	2.00111403090154e-68
ENSG00000124299	PEPD	5184	799.445777481671	-0.547226887668695	1.3578959844363e-20
ENSG00000162076	FLYWCH2	114984	660.476542417946	-0.547222378198841	9.56698450567597e-10
ENSG00000176105	YES1	7525	2845.82081702198	-0.546812010086019	2.61153357696069e-42
ENSG00000167978	SRRM2	23524	13249.1886815297	-0.546807907228921	6.28948239786594e-11
ENSG00000231074	HCG18	414777	637.461769558162	-0.546627550342766	3.41254395945506e-20
ENSG00000133142	TCEAL4	79921	1493.57251021728	-0.546132404971539	1.95298272288956e-30
ENSG00000105607	GCDH	2639	592.823524929398	-0.546131825048531	3.83226692298559e-12
ENSG00000158435	CNOT11	55571	1082.99308103913	-0.545467919097229	1.99362590554316e-22
ENSG00000101079	NDRG3	57446	985.901277454672	-0.545025561086345	4.84903715454335e-24
ENSG00000214455	NA	NA	212.519379976555	-0.544885862953343	3.57863892795005e-05
ENSG00000172216	CEBPB	1051	704.50494906841	-0.544884167768307	0.000619915260876245
ENSG00000070540	WIPI1	55062	172.390271345406	-0.544796579119363	1.42572033318781e-05
ENSG00000205659	LIN52	91750	287.536516827316	-0.544709621619493	5.36850530842635e-10
ENSG00000144451	SPAG16	79582	99.0284776160235	-0.544317536515432	0.000307393658392727
ENSG00000149503	INCENP	3619	3108.66825816334	-0.544086974263389	3.71668053377156e-40
ENSG00000044574	HSPA5	3309	18632.7728930518	-0.544030694159639	8.71617052810799e-66
ENSG00000148090	AUH	549	152.8282910544	-0.543805893703815	1.69756174407854e-05
ENSG00000169895	SYAP1	94056	1096.90058809415	-0.543418381192752	4.82552751259245e-27
ENSG00000116132	PRRX1	5396	77.2917170894702	-0.543350608268391	0.00164787989762089
ENSG00000196981	WDR5B	54554	97.1290045805171	-0.543227203618955	0.0014002563325612
ENSG00000185499	MUC1	4582	478.297463624177	-0.542982364336842	3.10827344431501e-07
ENSG00000185305	ARL15	54622	158.165658160241	-0.542828985371406	0.000169698053728664
ENSG00000168036	CTNNB1	1499	4962.61527033972	-0.542610574502391	7.20110937114862e-46
ENSG00000224113	NA	NA	182.491321020769	-0.542043295111105	1.31000382081702e-05
ENSG00000196199	MPHOSPH8	54737	562.097158510618	-0.541308599386045	1.46354059986197e-14
ENSG00000013288	MAN2B2	23324	269.180846585327	-0.541053537426168	1.09831793706966e-06
ENSG00000270189	NA	NA	76.3426362347138	-0.540985229379018	0.0016569480971672
ENSG00000139405	RITA1	84934	531.279138335633	-0.540494258222467	3.39878905894762e-13
ENSG00000130635	COL5A1	1289	7419.60686601165	-0.540462376805195	4.70460666905454e-29
ENSG00000122435	TRMT13	54482	272.086579253025	-0.540391221952979	1.78662303001927e-08
ENSG00000139132	FGD4	121512	105.896490624269	-0.540202193187129	0.000186282662872697
ENSG00000123636	BAZ2B	29994	355.109960103534	-0.540088837129376	1.8536351695173e-07
ENSG00000267427	NA	NA	1069.2141242495	-0.539373927644887	1.16437669216699e-22
ENSG00000162924	REL	5966	289.76984334129	-0.539296082521478	2.35473228329163e-10
ENSG00000185813	PCYT2	5833	407.082604154546	-0.539271113598297	4.27299085382956e-12
ENSG00000165288	BRWD3	254065	924.224086723125	-0.539138159548692	1.80077638640462e-18
ENSG00000066455	GOLGA5	9950	926.023315998399	-0.538849508432012	1.91819297020992e-26
ENSG00000124006	OBSL1	23363	364.619393840495	-0.538172299564968	1.37096821852918e-10
ENSG00000135899	SP110	3431	82.029417224421	-0.538117334061874	0.00245033896629502
ENSG00000018408	WWTR1	25937	1498.69125688182	-0.538052602274361	8.95029256747088e-38
ENSG00000147041	SYTL5	94122	146.175348551482	-0.53739614381847	2.30899026781425e-05
ENSG00000197343	ZNF655	79027	483.746053773314	-0.536739432484273	3.01341322905537e-12
ENSG00000155850	SLC26A2	1836	870.471617726448	-0.536553230490469	2.68218992578231e-11
ENSG00000099204	ABLIM1	3983	2447.62505270499	-0.536505419117736	2.64288816217894e-31
ENSG00000156475	PPP2R2B	5521	816.022406149759	-0.536500972832125	2.52008059549291e-21
ENSG00000134954	ETS1	2113	793.706253298165	-0.535490350446278	5.94596415986878e-12
ENSG00000272888	LINC01578	100507217	555.891271611856	-0.535214965366661	6.05598520137375e-15
ENSG00000142178	SIK1	150094	4396.1194871232	-0.534785911718297	5.54007168394159e-37
ENSG00000139687	RB1	5925	1404.80973923734	-0.533802125028041	1.65418308610651e-14
ENSG00000129103	SUMF2	25870	1941.58530312221	-0.533491621944694	2.24536189110514e-44
ENSG00000186260	MRTFB	57496	666.561327735046	-0.532590842154557	8.86587886370937e-11
ENSG00000108384	RAD51C	5889	425.176308823816	-0.53250860574976	1.93235156138475e-13
ENSG00000169118	CSNK1G1	53944	520.712743145759	-0.532505729041568	1.09938729205308e-12
ENSG00000089220	PEBP1	5037	4958.2543190563	-0.532442751602176	1.6212344542786e-66
ENSG00000122042	UBL3	5412	679.263378661201	-0.532173353502839	1.87260233676769e-15
ENSG00000143479	DYRK3	8444	247.634081312066	-0.53169889487746	9.87114044645421e-08
ENSG00000113761	ZNF346	23567	234.432296677506	-0.531539123828804	7.14098769240651e-07
ENSG00000136717	BIN1	274	779.688757352037	-0.531156471272196	2.26044313316988e-15
ENSG00000115211	EIF2B4	8890	657.582955038124	-0.531095764353704	1.34911148366173e-17
ENSG00000103175	WFDC1	58189	1041.34098546237	-0.530738543453103	4.36456711116651e-14
ENSG00000086712	TXLNG	55787	1608.98076092949	-0.530455420714306	1.4196543581951e-27
ENSG00000145623	OSMR	9180	1992.46106451349	-0.530449039091666	7.33883730742286e-27
ENSG00000010404	IDS	3423	247.960541042524	-0.530049798546818	1.600548999798e-07
ENSG00000196998	WDR45	11152	395.59798239109	-0.529949732196565	2.11082783844739e-10
ENSG00000165689	ENTR1	10807	2194.05873248355	-0.529828039643608	1.73270814400397e-23
ENSG00000105948	TTC26	79989	315.253950289201	-0.529756738081148	1.25643416536407e-08
ENSG00000020129	NCDN	23154	781.604754086238	-0.529368352737618	4.93126427384975e-14
ENSG00000166147	FBN1	2200	2959.74541858132	-0.528876933960168	1.02507931383351e-06
ENSG00000162290	NA	NA	1116.45424654665	-0.528688841384928	4.70716261986205e-22
ENSG00000150995	ITPR1	3708	3126.75721579521	-0.528393490078601	1.0227063286509e-15
ENSG00000126749	EMG1	10436	975.559306776481	-0.528248344259707	1.59194895825913e-21
ENSG00000170581	STAT2	6773	355.344345892265	-0.528097192416116	3.12383406136203e-11
ENSG00000103415	HMOX2	3163	498.91602281317	-0.527773454936597	2.4983508870025e-11
ENSG00000125844	RRBP1	6238	1888.62574311306	-0.527491162509423	1.9100189789933e-18
ENSG00000086758	HUWE1	10075	4823.84776513862	-0.527245736623328	0.000288440874569542
ENSG00000205213	LGR4	55366	3676.90893715675	-0.526985731265557	1.15995208909984e-43
ENSG00000159399	HK2	3099	1611.84381907097	-0.526519335767538	4.2161782439428e-18
ENSG00000085982	USP40	55230	768.052428316557	-0.526432018013412	1.32351725175844e-19
ENSG00000138794	CASP6	839	144.176813615522	-0.526030853849503	6.97151620362622e-06
ENSG00000153721	CNKSR3	154043	650.64536044579	-0.525770702726328	2.32292279637952e-16
ENSG00000143252	SDHC	6391	801.251603004229	-0.525699865803442	2.56724712710972e-08
ENSG00000197265	GTF2E2	2961	621.408967804795	-0.525619575281179	2.71731936617849e-17
ENSG00000257923	CUX1	1523	2323.4150073864	-0.525561449504321	3.97768840227967e-15
ENSG00000221968	FADS3	3995	1672.1654718945	-0.525181733353318	1.20949670829909e-15
ENSG00000067167	TRAM1	23471	8229.74078332645	-0.524996972849575	2.46846575811086e-38
ENSG00000089154	GCN1	10985	4786.97255948648	-0.524148785682446	7.8401218758121e-26
ENSG00000164574	GALNT10	55568	535.527206932091	-0.523663982377955	4.41017621868068e-15
ENSG00000141141	NA	NA	1602.42122979914	-0.523553997623434	9.40941600473442e-28
ENSG00000162745	OLFML2B	25903	77.9445471563881	-0.523440778893553	0.00274134784032138
ENSG00000108861	DUSP3	1845	2307.76907434674	-0.523095998136609	4.6449643294158e-48
ENSG00000169981	ZNF35	7584	241.943333473047	-0.522770765960832	2.98559461852803e-06
ENSG00000066117	SMARCD1	6602	2658.4941547577	-0.522529085943411	6.14865274412149e-44
ENSG00000197208	SLC22A4	6583	112.806749204203	-0.522468967590384	0.0012328338391961
ENSG00000175556	LONRF3	79836	226.976899147305	-0.522075364026135	2.05459728177619e-07
ENSG00000182944	EWSR1	2130	5390.97081267718	-0.52205015581324	2.91295250651601e-54
ENSG00000110955	ATP5F1B	506	16876.5103759982	-0.521079903148667	4.91061850543778e-51
ENSG00000112701	SENP6	26054	1433.39196807712	-0.520920024050664	1.68867562514543e-23
ENSG00000197323	TRIM33	51592	2050.80096322169	-0.520896473484068	3.63101825882213e-22
ENSG00000180818	HOXC10	3226	914.386301330311	-0.520643778052801	6.19037722719601e-16
ENSG00000006611	USH1C	10083	366.20892379395	-0.520239097515372	6.91731787016631e-11
ENSG00000114251	WNT5A	7474	2566.78835096062	-0.520150108411492	6.22641143088366e-39
ENSG00000101751	POLI	11201	89.1916022003763	-0.520000588396632	0.00213303498478808
ENSG00000133983	COX16	51241	231.875179385735	-0.519940133293617	1.81366892622705e-06
ENSG00000180979	LRRC57	255252	416.759964526421	-0.518338025686557	1.3176548888588e-11
ENSG00000172269	DPAGT1	1798	597.001772753005	-0.517629159743914	3.73842375963689e-12
ENSG00000100299	ARSA	410	147.058976354629	-0.517334942574724	0.000459482980899239
ENSG00000115526	CHST10	9486	285.31928591711	-0.517068957931791	2.63547394118726e-08
ENSG00000169926	KLF13	51621	2179.40577184167	-0.516495490879747	6.03042272127669e-30
ENSG00000140632	GLYR1	84656	1462.53404538981	-0.515898772839366	8.67845427536969e-37
ENSG00000243927	MRPS6	64968	651.579641239286	-0.515367058792601	9.7701736793223e-16
ENSG00000100442	FKBP3	2287	1576.65269221985	-0.515348163281374	7.6947658245081e-34
ENSG00000261788	NA	NA	107.264818517514	-0.514997652511754	0.000847633891987644
ENSG00000081791	DELE1	9812	988.564959778532	-0.514908905722796	7.249138497561e-26
ENSG00000156875	MFSD14A	64645	1046.18807493475	-0.514640789485187	2.11157384294096e-14
ENSG00000197977	ELOVL2	54898	71.4193350868605	-0.514567077695047	0.00735690268783013
ENSG00000143740	SNAP47	116841	548.715669093492	-0.514434824061747	1.26989044659735e-13
ENSG00000112977	DAP	1611	3539.562465312	-0.514320210626696	3.74416543549539e-53
ENSG00000172986	GXYLT2	727936	250.244831700636	-0.514237236522367	1.09441238507293e-06
ENSG00000095303	PTGS1	5742	4794.19997352155	-0.514002071350602	2.83261870843291e-27
ENSG00000205084	TMEM231	79583	89.9941867099302	-0.51375889312484	0.0081629071734201
ENSG00000040531	CTNS	1497	368.067005895609	-0.513399965385012	4.64435214574877e-10
ENSG00000196458	ZNF605	100289635	353.039726818244	-0.512962133343537	3.10479499939465e-08
ENSG00000166173	LARP6	55323	99.4101193452877	-0.512319677276029	0.00140574053167106
ENSG00000106105	GARS	2617	4146.8941265462	-0.511745412275485	7.3034574716492e-56
ENSG00000006114	NA	NA	715.726477808039	-0.511568702345495	1.83321478486148e-18
ENSG00000165671	NSD1	64324	2639.67587923833	-0.510863119032338	2.02711377763277e-14
ENSG00000148690	FRA10AC1	118924	353.080752582771	-0.510791011450604	5.71628422893302e-08
ENSG00000228106	DISP1	84976	123.37212058218	-0.510499072669591	0.000591107218180273
ENSG00000135919	SERPINE2	5270	453.189774066816	-0.510423399929969	1.60280103303322e-12
ENSG00000250565	ATP6V1E2	90423	107.532800714153	-0.509589729123243	0.00040610220112791
ENSG00000160408	ST6GALNAC6	30815	298.043690620286	-0.509557455158067	3.24122850407695e-09
ENSG00000177337	DLGAP1-AS1	649446	230.905270989514	-0.509437033823691	7.26719377856521e-07
ENSG00000101846	STS	412	506.153868295553	-0.509182963598817	2.12474087280057e-12
ENSG00000186073	C15orf41	84529	178.72244710682	-0.50917844769648	3.47425756092191e-06
ENSG00000231607	DLEU2	8847	357.367745891246	-0.508553727294846	4.20536515652642e-07
ENSG00000122870	BICC1	80114	1157.35749802702	-0.508499707483854	1.60792182484789e-19
ENSG00000125249	RAP2A	5911	466.113260545323	-0.508336474304989	7.87288403429311e-12
ENSG00000188010	MORN2	729967	147.792227789627	-0.507922516418087	0.000141601899970813
ENSG00000187951	LOC100288637	100288637	887.818710304095	-0.507823276102566	6.95227165960878e-13
ENSG00000114395	CYB561D2	11068	115.266265868622	-0.50741673433332	0.000439175047392253
ENSG00000112419	PHACTR2	9749	301.300657939454	-0.507291329076417	6.01405154814252e-06
ENSG00000181467	RAP2B	5912	546.125164736863	-0.506897398903637	1.10857638803309e-14
ENSG00000177469	CAVIN1	284119	11831.1336701403	-0.506821332941297	4.5582161636854e-33
ENSG00000124226	RNF114	55905	1524.00875480484	-0.506761977756401	7.67338212558416e-25
ENSG00000178996	SNX18	112574	214.655559436746	-0.505848616178581	2.36405232176559e-06
ENSG00000173905	GOLIM4	27333	3119.22514919255	-0.504806373640099	4.57552876253083e-30
ENSG00000105287	PRKD2	25865	257.379310176458	-0.50471562588224	8.86575825309178e-07
ENSG00000173933	RBM4	5936	101.278923007874	-0.504429289837555	0.00211149595552547
ENSG00000130396	AFDN	4301	1122.06106418618	-0.503979525207767	1.16570332117257e-14
ENSG00000169570	DTWD2	285605	279.513611815073	-0.503214018985528	9.99411646589612e-09
ENSG00000075651	PLD1	5337	273.381979586299	-0.503055191259938	1.01844533154006e-07
ENSG00000168259	DNAJC7	7266	2970.43994472419	-0.502848172941804	8.65956912579402e-38
ENSG00000154813	DPH3	285381	344.462687449826	-0.502762472170185	1.35486229697244e-09
ENSG00000150054	MPP7	143098	1892.91240712699	-0.502456576647868	5.3674295825033e-28
ENSG00000162971	TYW5	129450	219.674500925553	-0.501443636666449	2.21824749863518e-05
ENSG00000103021	CCDC113	29070	136.129564822996	-0.501386751340595	5.06786288275678e-05
ENSG00000198961	PJA2	9867	1595.01462269783	-0.501343366460914	1.08490238231701e-31
ENSG00000130023	ERMARD	55780	137.932965611629	-0.501307070544155	0.000679494213499153
ENSG00000135541	AHI1	54806	502.827709175793	-0.500786697244743	1.23510596407582e-11
ENSG00000101346	POFUT1	23509	2250.6407313505	-0.500772698645736	3.68494341125533e-40
ENSG00000155893	PXYLP1	92370	771.624642858602	-0.500149067110141	7.56509731930496e-14
ENSG00000146674	IGFBP3	3486	3214.19819035004	-0.499928440466883	5.72637023957457e-35
ENSG00000188895	MSL1	339287	1611.58023258765	-0.499714062633112	2.32105617552045e-28
ENSG00000147421	HMBOX1	79618	197.982237260503	-0.499161342040125	2.11029219935878e-05
ENSG00000155755	TMEM237	65062	537.463149234928	-0.498902250286478	2.11572861127126e-14
ENSG00000082996	RNF13	11342	894.319933449739	-0.498386898585606	5.04289627114663e-15
ENSG00000108854	SMURF2	64750	597.667003707431	-0.498300480934476	1.8593104876776e-11
ENSG00000110721	CHKA	1119	1803.16990313061	-0.498032213456827	6.26269407474656e-34
ENSG00000113621	TXNDC15	79770	676.45883860244	-0.497482970797876	3.81345797986386e-17
ENSG00000166224	SGPL1	8879	687.319745848748	-0.496443574845675	4.62541896681005e-10
ENSG00000117318	ID3	3399	3272.14667780438	-0.496352677524788	1.13829969368874e-12
ENSG00000118985	ELL2	22936	2847.43756844896	-0.495790162631536	7.98429561643023e-28
ENSG00000161021	MAML1	9794	1307.91918338848	-0.495375900707328	9.0087331989257e-22
ENSG00000156735	BAG4	9530	417.390854890896	-0.495194144781257	3.16516143106229e-10
ENSG00000163719	MTMR14	64419	643.41141302679	-0.495192438699457	7.25288078690036e-15
ENSG00000196878	LAMB3	3914	1412.76555689071	-0.494589980309507	8.07916869358315e-25
ENSG00000138640	FAM13A	10144	712.59353390903	-0.494419072493612	8.78207036785973e-12
ENSG00000155508	CNOT8	9337	892.189960633416	-0.494010476467164	5.54489023238012e-20
ENSG00000157483	MYO1E	4643	5018.06783699536	-0.49379612757006	1.11052537138424e-43
ENSG00000158793	NIT1	4817	335.695180469508	-0.493712803742747	4.14191434153625e-08
ENSG00000049130	KITLG	4254	1347.76849227636	-0.493658261876183	1.45599985234427e-18
ENSG00000036672	USP2	9099	79.6048905249763	-0.492767001071646	0.00513263974872234
ENSG00000174780	SRP72	6731	2850.60533556969	-0.492559930549887	5.17233446741128e-39
ENSG00000151229	SLC2A13	114134	279.312020387015	-0.492322851865627	8.38833872507767e-07
ENSG00000002016	RAD52	5893	180.883444074005	-0.492294457940557	2.07449303149738e-05
ENSG00000164089	ETNPPL	64850	129.977445044643	-0.492253802504788	0.00189510540398683
ENSG00000100811	YY1	7528	3310.80323692503	-0.491646787020643	1.2028748708494e-27
ENSG00000118705	RPN2	6185	8498.27727277158	-0.491400839358522	9.40226832524174e-68
ENSG00000006757	PNPLA4	8228	178.946413349505	-0.491333678426017	1.77448776193999e-05
ENSG00000176248	ANAPC2	29882	955.149966882636	-0.490961565466896	2.03316531649674e-11
ENSG00000099812	MISP	126353	1444.47739122905	-0.490756510423529	4.43420727974706e-21
ENSG00000160216	AGPAT3	56894	742.347667638	-0.49049558238365	1.89150117751945e-13
ENSG00000136026	CKAP4	10970	2812.0164282682	-0.490227703859616	1.08721343483212e-37
ENSG00000135720	DYNC1LI2	1783	2289.0127911317	-0.48970177932086	3.47257710912258e-29
ENSG00000154217	PITPNC1	26207	147.489246676864	-0.489672416348517	6.36297419184149e-05
ENSG00000180891	CUEDC1	404093	482.735424365925	-0.489168247507761	7.51076815385634e-11
ENSG00000047617	ANO2	57101	250.234783039621	-0.489135915397458	4.61161380729715e-07
ENSG00000119965	C10orf88	80007	238.642287714624	-0.488852084597302	2.00614284134461e-07
ENSG00000184985	SORCS2	57537	338.860487183846	-0.488762806583952	1.75743203590974e-09
ENSG00000124783	SSR1	6745	4774.13135368879	-0.48801281628087	5.09217175245484e-32
ENSG00000129657	SEC14L1	6397	1023.19107143013	-0.487340646861921	1.29271006617172e-14
ENSG00000167700	MFSD3	113655	409.586851597515	-0.48717775255076	4.95259784200766e-08
ENSG00000197565	COL4A6	1288	315.826904951515	-0.486842081904273	4.00644585699125e-09
ENSG00000125458	NT5C	30833	504.27410424008	-0.486715642027677	8.251595775257e-10
ENSG00000067057	PFKP	5214	3227.13160309708	-0.486480507961346	9.01841826955206e-25
ENSG00000009844	VTA1	51534	1017.78025265069	-0.486360882262834	1.10878672445647e-16
ENSG00000155034	FBXL18	80028	256.055845561974	-0.485873796623658	4.75968770536648e-05
ENSG00000186395	KRT10	3858	552.277195886976	-0.485800932005545	2.79250316637423e-10
ENSG00000198959	TGM2	7052	529.275114483393	-0.4857312374244	1.45021143197353e-10
ENSG00000075151	EIF4G3	8672	3160.92491200043	-0.485393501857764	3.58594237804126e-26
ENSG00000166598	HSP90B1	7184	23191.7154252445	-0.485370525670645	7.01697530954472e-40
ENSG00000124313	IQSEC2	23096	109.59548521524	-0.485261898393341	0.0048323322038277
ENSG00000131981	LGALS3	3958	1769.42479888968	-0.485064270122565	2.21747724798041e-26
ENSG00000185189	NRBP2	340371	346.698368813382	-0.484907402788975	7.96806819999885e-08
ENSG00000100225	FBXO7	25793	1678.32367480263	-0.484870009307647	1.43356849881147e-26
ENSG00000176108	CHMP6	79643	185.600743507103	-0.48476900097513	0.000101167631279508
ENSG00000232040	ZBED9	114821	90.6898071522972	-0.484735818447352	0.0039061803802592
ENSG00000067177	PHKA1	5255	238.373336552128	-0.484727246446414	1.58607735626347e-06
ENSG00000162885	B3GALNT2	148789	497.59350899631	-0.48467169284642	3.13786640427629e-10
ENSG00000074935	TUBE1	51175	184.384494612196	-0.484664367229281	0.000109977150642942
ENSG00000124788	ATXN1	6310	350.745333743269	-0.484472933332341	1.58909049699254e-09
ENSG00000140795	MYLK3	91807	291.875416448707	-0.484395869347171	2.14831993779118e-07
ENSG00000185090	MANEAL	149175	525.289318693272	-0.484099596109856	2.85288737053716e-13
ENSG00000213625	LEPROT	54741	926.905721100772	-0.483923613431886	2.09789747594107e-17
ENSG00000124177	CHD6	84181	1299.34284642461	-0.483890242842688	5.01777889318817e-15
ENSG00000258289	CHURC1	91612	990.36974372865	-0.483669694820728	4.35001442726971e-18
ENSG00000071967	CYBRD1	79901	624.959046078668	-0.483482017791577	1.8221971775371e-14
ENSG00000243667	WDR92	116143	73.8118102115	-0.483301397397115	0.00630451431056216
ENSG00000186951	PPARA	5465	202.07678279235	-0.483283197927399	2.19537909281927e-05
ENSG00000179195	ZNF664	144348	3067.813589185	-0.483178725490652	1.60477982970564e-41
ENSG00000161013	MGAT4B	11282	1706.13951422374	-0.483162664875403	7.21409575231783e-15
ENSG00000226752	CUTALP	253039	282.373419907194	-0.482622462487545	5.34833008106933e-08
ENSG00000213699	SLC35F6	54978	673.237606341979	-0.482366553098936	1.25321087877458e-11
ENSG00000145348	TBCK	93627	128.145567099888	-0.482360315276755	0.000299303044071369
ENSG00000125868	DSTN	11034	5005.29173896374	-0.482252027887275	1.35240169427915e-28
ENSG00000111679	PTPN6	5777	134.834173493648	-0.48169149732107	0.000779783241104066
ENSG00000068885	IFT80	57560	224.465138173556	-0.481359189402386	6.72079509930868e-06
ENSG00000116120	FARSB	10056	1116.47909695452	-0.481171640559756	9.53923353821767e-23
ENSG00000107957	SH3PXD2A	9644	5719.5669912308	-0.481102312285231	2.04506901972884e-44
ENSG00000182718	ANXA2	302	26440.436815501	-0.481062214806862	9.79275140458849e-58
ENSG00000133313	CNDP2	55748	1089.04301618595	-0.480734423395011	2.2989465069333e-21
ENSG00000066084	DIP2B	57609	2034.85390707026	-0.480165862672741	8.62415433641294e-12
ENSG00000162129	CLPB	81570	755.400146431064	-0.480147585009508	1.70387901231521e-15
ENSG00000120837	NFYB	4801	1262.81322516561	-0.480142956695439	1.69568860206679e-19
ENSG00000256269	HMBS	3145	456.176116664604	-0.480076561099583	7.26498927696849e-09
ENSG00000102854	MSLN	10232	1592.78217592705	-0.479766951861847	7.84564709403246e-15
ENSG00000107560	RAB11FIP2	22841	727.417149769995	-0.479457538955118	1.85968788492848e-12
ENSG00000165650	PDZD8	118987	958.217824881038	-0.479333421159256	9.58623842470917e-19
ENSG00000203965	EFCAB7	84455	102.032445894739	-0.478960417199329	0.00289300186001295
ENSG00000119328	FAM206A	54942	361.471916292186	-0.478678097458188	4.51635369763928e-09
ENSG00000141699	RETREG3	162427	508.761704380467	-0.478389866504345	7.14964979182413e-09
ENSG00000173818	ENDOV	284131	111.471287049146	-0.477807892802941	0.00125562429789674
ENSG00000143641	GALNT2	2590	8157.87422526516	-0.47779574362727	3.83868963749501e-58
ENSG00000198276	UCKL1	54963	756.667358070133	-0.477739519484256	5.02650882920837e-11
ENSG00000099290	WASHC2A	387680	120.151911946661	-0.477688180503219	0.000353681460480795
ENSG00000087303	NID2	22795	674.070960280029	-0.477373763846299	2.51779082006627e-12
ENSG00000189223	PAX8-AS1	654433	105.867083052607	-0.477040702401946	0.00217517571501157
ENSG00000180340	FZD2	2535	603.654813410514	-0.476951402298518	1.59249513309715e-08
ENSG00000091542	ALKBH5	54890	1621.08116129461	-0.475967057999924	1.63273587749069e-23
ENSG00000120509	PDZD11	51248	568.995760864111	-0.475805013026927	3.19789423226738e-14
ENSG00000180008	SOCS4	122809	887.669145280059	-0.475755518086006	6.96686178624947e-12
ENSG00000219481	NBPF1	55672	500.486870389105	-0.47544682714321	2.2422447492624e-10
ENSG00000184661	CDCA2	157313	1731.7400607032	-0.475155777195103	8.86587886370937e-11
ENSG00000147439	BIN3	55909	186.921183263103	-0.474995933616786	0.000120460411596369
ENSG00000143224	PPOX	5498	259.539058533848	-0.47454407365796	1.64349785926277e-06
ENSG00000169733	RFNG	5986	227.538496112714	-0.473887659284659	6.16183469916661e-05
ENSG00000153066	TXNDC11	51061	791.581485579934	-0.473885570534243	5.9578798271037e-17
ENSG00000134215	VAV3	10451	458.52801836215	-0.47387920946398	7.36051939925285e-11
ENSG00000137868	STRA6	64220	182.357692951286	-0.47372601843364	5.11346092295811e-05
ENSG00000144674	GOLGA4	2803	3660.22386706124	-0.473526331872758	1.51351229921145e-15
ENSG00000014824	SLC30A9	10463	1132.37694759148	-0.473240113335996	2.07778862183722e-19
ENSG00000260482	NA	NA	99.8136777794411	-0.472787978466834	0.00158253102758957
ENSG00000241685	ARPC1A	10552	1524.11253154094	-0.472637871204299	4.60197418079478e-24
ENSG00000133302	SLF1	84250	2236.23508660057	-0.472201668709349	4.53364269009472e-31
ENSG00000132313	MRPL35	51318	1092.088102122	-0.472098344357892	1.49748863073093e-20
ENSG00000146373	RNF217	154214	379.412852651509	-0.471874626199125	4.73890345492167e-08
ENSG00000022840	RNF10	9921	2406.78353924974	-0.47142374729444	1.05796466702961e-35
ENSG00000204650	LINC02210	147081	123.721566125212	-0.471337649370285	0.00206342560356788
ENSG00000146282	RARS2	57038	467.723571207664	-0.471224549364845	4.7211658854891e-09
ENSG00000151327	FAM177A1	283635	886.022778587136	-0.470696874348026	9.12413507720467e-18
ENSG00000131507	NDFIP1	80762	1590.08207767979	-0.469887026701999	2.6405190493936e-23
ENSG00000228253	ATP8	4509	3236.6078689987	-0.469220100826305	0.00426146645524983
ENSG00000054277	OPN3	23596	1306.06230944428	-0.468659246817738	1.12826228038453e-18
ENSG00000155275	TRMT44	152992	145.087522254861	-0.468652579363252	0.00109990193333042
ENSG00000115750	TAF1B	9014	304.915534084161	-0.468200132735677	5.70358580958961e-07
ENSG00000188994	ZNF292	23036	319.59350610178	-0.467488884565389	1.31348065863131e-06
ENSG00000117984	CTSD	1509	2584.85222346801	-0.466815812011475	6.22221131142295e-11
ENSG00000152683	SLC30A6	55676	781.100333967513	-0.466699880378999	3.03862975497031e-16
ENSG00000197448	GSTK1	373156	659.325350263515	-0.46662587275926	5.4734157340874e-13
ENSG00000089876	DHX32	55760	553.470175776221	-0.46644754688301	6.6209347912399e-10
ENSG00000059769	DNAJC25	548645	177.099357356385	-0.466193501286397	0.000114280072421771
ENSG00000204220	PFDN6	10471	997.182646661345	-0.465963043998566	1.40683171040394e-13
ENSG00000117481	NSUN4	387338	570.390917561137	-0.465907889989627	1.68574165025084e-10
ENSG00000197702	PARVA	55742	2814.37361458739	-0.465776944216883	1.38881266968395e-24
ENSG00000169155	ZBTB43	23099	484.389526271357	-0.465142900334974	2.63493044451243e-10
ENSG00000174672	BRSK2	9024	136.234245637081	-0.464905061516988	0.00128027168356493
ENSG00000182240	BACE2	25825	5393.81815711509	-0.464901388989492	3.59798277705892e-54
ENSG00000130508	PXDN	7837	7898.96693368523	-0.464424073020898	2.26497766220152e-34
ENSG00000106415	GLCCI1	113263	709.823045575588	-0.464383373269992	4.74268766671508e-10
ENSG00000215021	PHB2	11331	2752.37965405447	-0.464309052358308	3.96946645060452e-28
ENSG00000165516	KLHDC2	23588	585.5287077439	-0.464237612948975	4.10829451277458e-12
ENSG00000140374	ETFA	2108	2827.613633908	-0.464220031608193	3.04068093795853e-29
ENSG00000062725	APPBP2	10513	562.03113377175	-0.463710702936373	7.58367872853459e-11
ENSG00000163626	COX18	285521	86.3928987875902	-0.463425529732756	0.00905558841103578
ENSG00000214655	ZSWIM8	23053	557.401683844131	-0.463404388442124	1.0527941610401e-10
ENSG00000117614	SYF2	25949	889.911428336374	-0.463286790097349	1.99425122021337e-17
ENSG00000165678	GHITM	27069	3974.00895276491	-0.463278019011847	3.27067873531368e-19
ENSG00000166272	WBP1L	54838	407.908897614794	-0.463197780851143	2.15158269059242e-09
ENSG00000141012	GALNS	2588	407.399041169303	-0.463134935528782	2.24713713886695e-08
ENSG00000120162	MOB3B	79817	577.765352794233	-0.463077942462764	1.37908917778287e-12
ENSG00000162616	DNAJB4	11080	1448.43682022727	-0.462833216284972	1.71310652706576e-13
ENSG00000120885	CLU	1191	8723.05843903461	-0.462489275870612	1.59094438976504e-29
ENSG00000138175	ARL3	403	236.727123490109	-0.461357651905199	1.28597577252466e-05
ENSG00000197548	ATG7	10533	440.046337268712	-0.461242801059288	2.1537901342756e-09
ENSG00000182446	NPLOC4	55666	2998.78778883511	-0.460744199407269	7.95696847160164e-31
ENSG00000144468	RHBDD1	84236	160.790887560853	-0.46068616594971	0.000124205830780695
ENSG00000111300	NAA25	80018	1505.75056790813	-0.460611324257187	4.15739623637577e-15
ENSG00000100532	CGRRF1	10668	139.692336073171	-0.460219242544198	0.00112108117918248
ENSG00000140463	BBS4	585	271.38893509516	-0.460030807875073	5.66789621427733e-06
ENSG00000072364	AFF4	27125	2385.721175351	-0.459935725557364	1.97902549789462e-14
ENSG00000145781	COMMD10	51397	316.359279576644	-0.459847190802379	7.02993677549122e-07
ENSG00000168763	CNNM3	26505	442.209139831615	-0.459751863740372	5.60522269814827e-10
ENSG00000139178	C1RL	51279	195.965147111214	-0.459738441479022	2.4186285373609e-05
ENSG00000073910	FRY	10129	285.474826774007	-0.459449459275938	3.89211530253908e-05
ENSG00000197746	PSAP	5660	10840.0236470896	-0.459369313836284	6.88915444546118e-43
ENSG00000084636	COL16A1	1307	206.292440478253	-0.459355582623707	0.000146767439762906
ENSG00000002586	CD99	4267	1621.80620393802	-0.459210518707622	3.97407713126639e-24
ENSG00000146085	MUT	4594	520.511819962199	-0.459055471767662	2.40127073182818e-10
ENSG00000010818	HIVEP2	3097	325.900171375372	-0.458846404784344	6.35187537517833e-06
ENSG00000083807	SLC27A5	10998	148.508587349956	-0.458063963707974	0.000240541108270295
ENSG00000158104	HPD	3242	1888.08357182008	-0.457760750925711	1.27439344828408e-18
ENSG00000056972	TRAF3IP2	10758	207.910796605105	-0.457751243862664	1.81796490396727e-05
ENSG00000215114	UBXN2B	137886	612.066430201261	-0.456890313484064	1.3644248384807e-11
ENSG00000148444	COMMD3	23412	91.0497948288601	-0.456545763884642	0.00671925291501725
ENSG00000138297	NA	NA	967.027213443067	-0.456499871392377	1.58860120845424e-17
ENSG00000182670	TTC3	7267	1605.83040504582	-0.45624679274808	6.22401218421383e-22
ENSG00000206560	ANKRD28	23243	1730.26353523263	-0.455185857343431	4.79197230563341e-17
ENSG00000143420	ENSA	2029	3032.71261218157	-0.453855206434411	7.01697530954472e-40
ENSG00000113389	NPR3	4883	1282.71062602607	-0.453654582373502	3.12868314872162e-12
ENSG00000107281	NPDC1	56654	603.783347209732	-0.453590831905163	1.87744521331114e-05
ENSG00000177034	MTX3	345778	512.095484844765	-0.453272709607157	7.95063909127281e-10
ENSG00000165271	NOL6	65083	1593.52347896219	-0.452960297851678	3.33212522393391e-17
ENSG00000158850	B4GALT3	8703	1238.81737646058	-0.452868191784453	3.25288402184864e-18
ENSG00000119509	INVS	27130	194.767484935583	-0.452855856121063	0.000176537728022906
ENSG00000163481	RNF25	64320	239.583184035871	-0.452842132747546	2.24521700273458e-05
ENSG00000111275	ALDH2	217	93.7056497928544	-0.452827465843533	0.00917441958423504
ENSG00000164535	DAGLB	221955	643.332207432893	-0.452725044442548	6.35079989610182e-13
ENSG00000170234	PWWP2A	114825	461.753418679386	-0.452530563812407	1.21047476661056e-10
ENSG00000173482	PTPRM	5797	1180.93399007398	-0.452466220820742	5.53831702745859e-20
ENSG00000163683	SMIM14	201895	186.501527199488	-0.452406503182542	0.00017548495701337
ENSG00000245937	LINC01184	644873	205.800891345726	-0.451767106884579	1.944824176877e-05
ENSG00000184731	FAM110C	642273	92.5377016781362	-0.451481274899576	0.00296493318761997
ENSG00000130382	MLLT1	4298	819.189221071494	-0.451371366669819	1.67850852851048e-07
ENSG00000138182	KIF20B	9585	3972.77288040844	-0.451371009541529	6.78167611983511e-14
ENSG00000004660	CAMKK1	84254	416.789805446118	-0.450804371160428	3.01901915199574e-06
ENSG00000197183	NOL4L	140688	245.92772526437	-0.450633427209131	0.000131229928016915
ENSG00000163946	FAM208A	23272	2460.90350966547	-0.450022819161517	5.63440368150627e-19
ENSG00000206527	HACD2	201562	5300.60207021945	-0.449885393467266	3.04956179498785e-36
ENSG00000198522	GPN1	11321	726.537337514472	-0.449831698863272	1.99758444434656e-13
ENSG00000104219	ZDHHC2	51201	373.155012128976	-0.449789829267915	6.54588567583378e-06
ENSG00000118680	MYL12B	103910	7173.9127483747	-0.449636087493168	7.51418556844817e-29
ENSG00000141639	MAPK4	5596	143.524551756709	-0.449373964011912	0.000905135738165069
ENSG00000168958	MFF	56947	2171.56769862457	-0.449107312367509	4.29522276561993e-30
ENSG00000117543	DPH5	51611	543.572987701089	-0.448974712087992	1.23579856725361e-10
ENSG00000150764	DIXDC1	85458	353.570334417513	-0.448867310229354	6.317504253291e-07
ENSG00000160551	TAOK1	57551	3066.70517258985	-0.448812020484089	1.91331604279871e-12
ENSG00000182871	COL18A1	80781	606.346354503198	-0.44866328573679	9.605011194825e-08
ENSG00000150510	FAM124A	220108	388.100728539045	-0.448372241731986	1.29385500933248e-07
ENSG00000163453	IGFBP7	3490	2701.27175340083	-0.44833954153908	3.15471892831323e-15
ENSG00000166199	ALKBH3	221120	236.692859353639	-0.448209477249323	4.17275954184182e-05
ENSG00000095383	TBC1D2	55357	187.280390543163	-0.447508442430671	4.69637498218046e-05
ENSG00000162402	USP24	23358	2507.7443091296	-0.447090387807601	9.42350456188262e-12
ENSG00000080845	DLGAP4	22839	915.188966783164	-0.446802403349267	4.366391691382e-11
ENSG00000170903	MSANTD4	84437	464.851982658001	-0.446415487885688	1.34888085054168e-09
ENSG00000132424	PNISR	25957	1714.85601445738	-0.446396086427788	7.83062908329894e-14
ENSG00000179348	GATA2	2624	1284.06150204728	-0.446251503741474	3.60507680130395e-13
ENSG00000115993	TRAK2	66008	1079.20774316474	-0.446003570710814	8.75993844297588e-14
ENSG00000066735	KIF26A	26153	1347.27408043022	-0.44574330963043	1.09274413998274e-08
ENSG00000109089	CDR2L	30850	935.553725817987	-0.445573411330378	1.5763103684334e-12
ENSG00000170153	RNF150	57484	901.326214277018	-0.445291837464954	7.6096250268274e-11
ENSG00000188372	ZP3	7784	138.384492762066	-0.444979736001411	0.000514989878314098
ENSG00000127838	PNKD	25953	593.595816385164	-0.444968218199816	5.80700286001606e-09
ENSG00000174796	THAP6	152815	171.080188460768	-0.444672299333525	0.000446337367889203
ENSG00000145247	OCIAD2	132299	241.646027132869	-0.443562937936866	4.14340144157097e-06
ENSG00000140598	EFL1	79631	952.446557730563	-0.442927849665245	3.93727930895248e-20
ENSG00000147383	NSDHL	50814	693.88083463213	-0.442904777150041	1.89107315719075e-14
ENSG00000008283	CYB561	1534	711.970114547515	-0.442592934633367	0.00320080751217582
ENSG00000113360	DROSHA	29102	4358.45553959272	-0.442316593679656	4.29300900905503e-38
ENSG00000083444	PLOD1	5351	2312.40891196769	-0.442181439554682	5.53341641423254e-20
ENSG00000197712	FAM114A1	92689	530.503687772831	-0.441569831508865	1.5693119793691e-10
ENSG00000114742	WDR48	57599	1016.3246838359	-0.441562538086215	8.27612521062088e-19
ENSG00000108278	NA	NA	621.396893275493	-0.441503285737193	3.16648021487564e-12
ENSG00000198856	OSTC	58505	1236.29352289678	-0.441226683010914	2.00522406570532e-16
ENSG00000270504	NA	NA	107.42372297831	-0.440852865386816	0.0044230421960609
ENSG00000168096	ANKS3	124401	501.801990870923	-0.440649262909911	4.56075774811631e-07
ENSG00000147457	CHMP7	91782	875.784423588777	-0.440604221974132	5.50095377423035e-16
ENSG00000101596	SMCHD1	23347	2509.98846456239	-0.440425923696682	5.09046265883242e-17
ENSG00000132952	USPL1	10208	291.726415114673	-0.440353900329244	8.11516020165518e-07
ENSG00000105499	PLA2G4C	8605	120.151611460665	-0.440332611318679	0.00302869159616607
ENSG00000154001	PPP2R5E	5529	1404.19594000678	-0.440295965038429	2.46197791065458e-20
ENSG00000268388	FENDRR	400550	841.392951786526	-0.44025507147327	1.47860087246702e-15
ENSG00000136870	ZNF189	7743	189.825213792773	-0.440076193830559	0.000159722009302605
ENSG00000128512	DOCK4	9732	228.732412522915	-0.439892764937728	0.000114830267121198
ENSG00000023516	AKAP11	11215	619.028204316354	-0.439861045012389	1.45766829882982e-08
ENSG00000198937	CCDC167	154467	112.291209004105	-0.438937791554695	0.00503460854621608
ENSG00000081377	CDC14B	8555	459.83775645373	-0.43884598224153	2.68861107079443e-06
ENSG00000115129	TP53I3	9540	321.103373416628	-0.438690695364769	1.43834760017779e-06
ENSG00000164609	SLU7	10569	1250.16174548204	-0.438574280597706	6.46618875407717e-15
ENSG00000197971	MBP	4155	527.580393385269	-0.43835395738971	2.09285255294319e-10
ENSG00000130313	PGLS	25796	473.323904422603	-0.438300142257488	1.3864908277307e-06
ENSG00000163697	APBB2	323	505.604901765535	-0.437972652047482	9.02315277956407e-09
ENSG00000157445	CACNA2D3	55799	204.844313646146	-0.43791425103203	3.00917819049381e-05
ENSG00000005302	MSL3	10943	417.266423492084	-0.437284600190708	5.61071866207523e-09
ENSG00000091640	SPAG7	9552	1126.37695863523	-0.437132024587994	6.83396976562921e-15
ENSG00000106608	URGCP	55665	714.105328304585	-0.436954139565581	6.78752979239339e-14
ENSG00000198682	PAPSS2	9060	3426.10543899746	-0.436473993364816	8.5304542022561e-37
ENSG00000171130	ATP6V0E2	155066	317.492202277539	-0.435843875917683	7.5395224977977e-06
ENSG00000131373	HACL1	26061	528.613682397546	-0.435676436217384	1.03677346198328e-09
ENSG00000244509	APOBEC3C	27350	363.779743400277	-0.435556817674379	7.23760786016022e-07
ENSG00000181929	PRKAG1	5571	1870.15057378356	-0.435274565480107	1.10710660692904e-26
ENSG00000213694	S1PR3	1903	124.064133467058	-0.435249033710251	0.00151943680964771
ENSG00000090621	PABPC4	8761	5419.10467570459	-0.435213155080396	2.5046241481425e-48
ENSG00000112855	HARS2	23438	605.269221980605	-0.435024176157611	1.60737010496239e-12
ENSG00000183723	CMTM4	146223	790.563910314862	-0.434854756869799	3.64906852014993e-13
ENSG00000066279	ASPM	259266	11525.2574954008	-0.434829402416406	7.33838586026768e-06
ENSG00000169609	C15orf40	123207	337.213196803501	-0.434735132076868	4.12041390076749e-07
ENSG00000179335	CLK3	1198	895.55720384832	-0.434158920111971	6.06641962087513e-15
ENSG00000116199	FAM20B	9917	3233.45504034206	-0.433948065786285	1.06514136440944e-19
ENSG00000109929	SC5D	6309	1195.4935474651	-0.433889604856329	1.81272655616106e-21
ENSG00000125812	GZF1	64412	237.341321884129	-0.432816717943102	3.1230735495761e-05
ENSG00000170190	SLC16A5	9121	109.900108232043	-0.432744830384257	0.00345794037115327
ENSG00000088970	KIZ	55857	210.714883812967	-0.432553486555634	0.000178979074020493
ENSG00000128283	CDC42EP1	11135	1630.51052712468	-0.431913781696951	2.31245567326528e-09
ENSG00000165275	TRMT10B	158234	115.307764980866	-0.431879153830836	0.00287802290598023
ENSG00000144909	OSBPL11	114885	509.49869718273	-0.431843672230172	1.85400649899732e-09
ENSG00000044115	CTNNA1	1495	12482.6128133192	-0.431821555610706	3.73890700888096e-86
ENSG00000095397	WHRN	25861	387.825301857793	-0.431772996203678	1.03345724187369e-05
ENSG00000143756	FBXO28	23219	1546.27316611943	-0.431625609669534	5.01877957473766e-15
ENSG00000183431	SF3A3	10946	3423.88493145256	-0.431211429294796	7.62909738423156e-31
ENSG00000119508	NR4A3	8013	312.643628174309	-0.431076784437477	7.36201151855015e-07
ENSG00000120925	RNF170	81790	157.254053365475	-0.431023177147464	0.00197143815098686
ENSG00000256525	POLG2	11232	210.299189746704	-0.430934819592098	0.000272102989654335
ENSG00000076770	MBNL3	55796	4057.55130563829	-0.430790753189543	1.5777010339599e-19
ENSG00000123600	METTL8	79828	623.392946499072	-0.430280632408218	8.42108321857911e-10
ENSG00000120008	WDR11	55717	1284.89649653494	-0.430235203641378	2.76979926726027e-15
ENSG00000147130	ZMYM3	9203	903.679550237497	-0.430157261766292	2.19815296348071e-17
ENSG00000124614	RPS10	6204	347.666929325667	-0.430005077592681	0.000240049022393922
ENSG00000198890	PRMT6	55170	679.915006368241	-0.429871186254265	1.15032933891556e-12
ENSG00000144827	ABHD10	55347	735.922837074356	-0.4295518227668	2.06366627818944e-12
ENSG00000107242	PIP5K1B	8395	124.723487245721	-0.429542398911942	0.00358193887833843
ENSG00000130724	CHMP2A	27243	1126.60924283582	-0.429061860044907	8.9306506580442e-15
ENSG00000072803	FBXW11	23291	1204.22885448241	-0.42897874842046	1.91915076127049e-14
ENSG00000135678	CPM	1368	99.5450322996142	-0.428974641571427	0.00659815624679516
ENSG00000140534	TICRR	90381	1641.63584397797	-0.428827233715506	8.86587886370937e-11
ENSG00000074071	MRPS34	65993	1604.20315364235	-0.428672621472126	0.000244339200573455
ENSG00000037474	NSUN2	54888	9992.57415511508	-0.428202713319247	3.21051654857764e-66
ENSG00000135506	OS9	10956	2362.13061736538	-0.428151833303057	9.19992490300901e-22
ENSG00000101000	PROCR	10544	186.084513426331	-0.428099702097525	0.00096446283007243
ENSG00000102804	TSC22D1	8848	4404.48537067673	-0.428008221583313	8.55281233869312e-23
ENSG00000058056	USP13	8975	1801.22849290488	-0.427889549387304	1.1908975055125e-12
ENSG00000169136	ATF5	22809	890.504128013187	-0.427796360180424	5.48814796117411e-11
ENSG00000166275	BORCS7	119032	164.015103813723	-0.427767876020913	0.000652745515724361
ENSG00000169093	ASMTL	8623	210.873931812197	-0.427081528498775	0.000337776800275036
ENSG00000104731	KLHDC4	54758	578.429937454417	-0.426686942520381	5.21526804188461e-10
ENSG00000206053	JPT2	90861	2660.57283196243	-0.426644841788824	1.29303356710565e-25
ENSG00000008300	CELSR3	1951	905.408547848652	-0.426629556624518	3.53513158407895e-11
ENSG00000137413	TAF8	129685	434.667715306409	-0.426607443396869	3.13479963479822e-07
ENSG00000159216	RUNX1	861	581.261942699107	-0.426523997621749	1.176982627753e-09
ENSG00000153317	ASAP1	50807	2786.26024495626	-0.426470751122867	1.3012639295482e-16
ENSG00000128159	TUBGCP6	85378	286.741675978841	-0.426203248592773	7.03740169134378e-06
ENSG00000163536	SERPINI1	5274	131.520745410537	-0.426173873334476	0.00450115721761595
ENSG00000181817	LSM10	84967	340.406113677685	-0.426135550193283	0.000249608476377355
ENSG00000124466	LYPD3	27076	237.530386651362	-0.426003114777289	1.00029639803066e-05
ENSG00000246273	SBF2-AS1	283104	195.946129545041	-0.425765594382092	0.000259074283203826
ENSG00000197136	PCNX3	399909	1936.76656699976	-0.425736204070359	3.37693347094573e-14
ENSG00000167196	FBXO22	26263	1004.06551460018	-0.425503495726647	1.79421174898032e-17
ENSG00000117448	AKR1A1	10327	833.174308590092	-0.425498614004637	4.55667626402149e-12
ENSG00000166734	CASC4	113201	1347.2564888104	-0.424998606539324	2.43906114759296e-18
ENSG00000148426	PROSER2	254427	1159.24484185556	-0.424838832830589	6.83305964486946e-14
ENSG00000012983	MAP4K5	11183	2698.91916374048	-0.424017495697059	5.22961696724311e-19
ENSG00000165630	PRPF18	8559	127.335502607908	-0.423972939491311	0.00789205252793999
[truncated: 4,931 more rows]
