# Supplementary material for: Cyclin F‐dependent degradation of E2F7 is critical for DNA repair and G2‐phase progression
Source: EMBO J. 2019 Sep 2;38(20):e101430. doi: 10.15252/embj.2018101430 (PMC6792010; doi:10.15252/embj.2018101430)
Supplement: Supplementary file 4 — Source Data for Expanded View and Appendix [file EMBJ-38-e101430-s009.zip]

Archive with 8 entries (7 files):
- Source_Data_Figure_EV1.pdf
- Source_Data_Figure_EV2.pdf
- Source_Data_Figure_EV3.pdf
- __MACOSX/
- __MACOSX/._Source_Data_Figure_EV1.pdf
- __MACOSX/._Source_Data_Figure_EV2.pdf
- __MACOSX/._Source_Data_Figure_EV3.pdf
- RPF_-_Appendix_Figure_1_SD.pdf
